# Supplementary material for: 1-(4-Meth­oxy­phen­yl)-2-methyl-1H-indole-3-carbonitrile
Source: Acta Crystallogr Sect E Struct Rep Online. 2011 Aug 11;67(Pt 9):o2312. doi: 10.1107/S1600536811031035 (PMC3200941; doi:10.1107/S1600536811031035)
Supplement: Supplementary file 2 [file e-67-o2312-Isup2.hkl]

# 
# h,k,l, Fc-squared, Fo-squared, sigma(Fo-squared) and status flag 
# 
data_I
_shelx_title ' shelx in P-1' 
_shelx_refln_list_code          4 
_shelx_F_calc_maximum       65.95 
_exptl_crystal_F_000       276.00 
_reflns_d_resolution_high  0.7601 
 
loop_ 
 _symmetry_equiv_pos_as_xyz 
 'x, y, z' 
 '-x, -y, -z' 
 
_cell_length_a     7.7381 
_cell_length_b     9.4598 
_cell_length_c     9.7976 
_cell_angle_alpha  95.983 
_cell_angle_beta   95.464 
_cell_angle_gamma 106.295 
 
_shelx_F_squared_multiplier     1.000 
 
loop_ 
 _refln_index_h 
 _refln_index_k 
 _refln_index_l 
 _refln_F_squared_calc 
 _refln_F_squared_meas 
 _refln_F_squared_sigma 
 _refln_observed_status 
   1   0   0      188.95      171.36      2.73 o 
   2   0   0      670.80      612.19      8.65 o 
   3   0   0       29.95       30.93      0.97 o 
   4   0   0        1.63        1.20      0.64 o 
   5   0   0       16.22       19.80      1.49 o 
   6   0   0        3.09        2.66      1.71 o 
   7   0   0       35.36       34.34      2.11 o 
   8   0   0        0.88        1.32      1.54 o 
   9   0   0        0.09        0.89      1.67 o 
  -9   1   0       10.08        8.09      2.60 o 
  -8   1   0       83.18       76.19      6.57 o 
  -7   1   0       20.27       23.25      2.21 o 
  -6   1   0       40.15       38.65      1.75 o 
  -5   1   0       30.07       31.34      1.38 o 
  -4   1   0       10.77       11.29      0.66 o 
  -3   1   0      141.74      128.19      2.29 o 
  -2   1   0        0.18        0.31      0.15 o 
  -1   1   0     1772.54     1459.10     13.20 o 
   0   1   0      410.17      367.89      9.04 o 
   1   1   0      477.56      439.09      4.29 o 
   2   1   0     1352.39     1289.17     10.16 o 
   3   1   0      251.99      278.36      3.68 o 
   4   1   0      636.19      640.56      7.14 o 
   5   1   0      192.15      196.27      6.20 o 
   6   1   0       60.28       57.19      3.96 o 
   7   1   0       20.24       18.86      1.96 o 
   8   1   0        7.04        6.54      1.89 o 
   9   1   0        9.61        9.10      2.65 o 
 -10   2   0        2.39        0.78      2.35 o 
  -9   2   0       13.02       11.94      2.27 o 
  -8   2   0       89.96       83.54      6.29 o 
  -7   2   0       79.39       74.50      5.34 o 
  -6   2   0       89.67       95.57      1.99 o 
  -5   2   0        0.27        1.42      0.58 o 
  -4   2   0      283.50      302.33      8.09 o 
  -3   2   0      252.29      260.14      8.58 o 
  -2   2   0        7.52        7.35      0.38 o 
  -1   2   0      411.40      358.47     10.14 o 
   0   2   0     1533.05     1338.49     68.94 o 
   1   2   0      939.01      893.54     19.49 o 
   2   2   0      529.44      533.57      3.34 o 
   3   2   0      548.68      583.54     12.16 o 
   4   2   0      254.68      260.18      5.51 o 
   5   2   0       20.37       18.21      1.65 o 
   6   2   0       15.74       16.24      2.01 o 
   7   2   0        9.82       10.80      1.92 o 
   8   2   0       22.25       23.10      2.43 o 
   9   2   0        9.23        6.63      2.65 o 
 -10   3   0        1.84        1.13      2.80 o 
  -9   3   0        6.32        5.30      6.08 o 
  -8   3   0       41.23       39.69      4.13 o 
  -7   3   0      245.33      252.39     10.17 o 
  -6   3   0       75.32       75.70      4.69 o 
  -5   3   0        0.52        0.95      0.80 o 
  -4   3   0       28.15       31.74      2.22 o 
  -3   3   0      138.95      143.55      3.65 o 
  -2   3   0      214.39      221.58      2.44 o 
  -1   3   0     1043.78      934.07      8.13 o 
   0   3   0        3.59        5.07      0.60 o 
   1   3   0       41.25       35.70      1.90 o 
   2   3   0       10.23       15.62      0.78 o 
   3   3   0      100.26      111.67      2.95 o 
   4   3   0      142.15      141.48      4.62 o 
   5   3   0        0.37        0.21      0.65 o 
   6   3   0       69.94       68.25      3.61 o 
   7   3   0        8.34        7.57      2.32 o 
   8   3   0       37.79       39.88      3.13 o 
 -10   4   0       45.35       44.50      5.70 o 
  -9   4   0       80.61       75.78      7.24 o 
  -8   4   0       25.51       20.03      2.80 o 
  -7   4   0       64.86       69.34      4.98 o 
  -6   4   0        2.77        3.12      2.54 o 
  -5   4   0       23.98       23.47      2.36 o 
  -4   4   0      352.73      388.08      8.47 o 
  -3   4   0      160.46      179.71      3.74 o 
  -2   4   0        0.42        0.44      0.27 o 
  -1   4   0        0.10        0.35      0.23 o 
   0   4   0        3.76        2.65      0.66 o 
   1   4   0     1587.35     1569.33     86.66 o 
   2   4   0      117.94      126.83      2.88 o 
   3   4   0      102.55      104.60      3.47 o 
   4   4   0      207.03      178.76     10.19 o 
   5   4   0      196.68      182.91      6.06 o 
   6   4   0        1.25        1.99      2.12 o 
   7   4   0        1.95        1.03      1.30 o 
   8   4   0        0.51        0.45      0.88 o 
 -10   5   0       65.49       66.21      5.30 o 
  -9   5   0       27.01       21.67      7.38 o 
  -8   5   0        1.54        1.78      2.39 o 
  -7   5   0       16.70       18.08      2.68 o 
  -6   5   0      105.15      103.01      5.83 o 
  -5   5   0       34.58       37.20      3.24 o 
  -4   5   0      389.80      403.61      9.22 o 
  -3   5   0       17.54       16.97      1.17 o 
  -2   5   0      146.35      136.72      3.78 o 
  -1   5   0      119.78      122.52      2.54 o 
   0   5   0      409.05      411.42      9.68 o 
   1   5   0        4.08        5.67      0.66 o 
   2   5   0       14.72       17.65      1.20 o 
   3   5   0        0.06        0.17      0.28 o 
   4   5   0        9.43        6.68      1.30 o 
   5   5   0      308.85      289.38     15.32 o 
   6   5   0       23.42       21.61      2.74 o 
   7   5   0        0.32        0.69      1.42 o 
  -9   6   0        1.55        1.37      2.09 o 
  -8   6   0        7.96        7.80      6.75 o 
  -7   6   0        0.94        1.36      1.93 o 
  -6   6   0       17.30       14.01      2.89 o 
  -5   6   0        0.55        1.25      0.78 o 
  -4   6   0       69.32       67.97      2.31 o 
  -3   6   0        6.28        4.37      0.79 o 
  -2   6   0       78.93       69.24      2.59 o 
  -1   6   0       37.99       38.70      1.75 o 
   0   6   0      125.68      122.48      5.36 o 
   1   6   0       73.27       75.10      2.61 o 
   2   6   0       64.65       62.18      1.95 o 
   3   6   0       53.11       57.38      3.84 o 
   4   6   0      150.08      153.66     10.30 o 
   5   6   0       99.57      109.21      8.54 o 
   6   6   0        8.93        5.63      5.75 o 
   7   6   0       19.52       25.74      3.13 o 
  -9   7   0       24.14       28.00      3.79 o 
  -8   7   0       48.04       44.48      4.43 o 
  -7   7   0      154.21      146.01      9.18 o 
  -6   7   0        5.28        9.01      2.69 o 
  -5   7   0        2.69        3.03      1.90 o 
  -4   7   0       21.33       20.77      1.77 o 
  -3   7   0      168.98      167.11      6.56 o 
  -2   7   0       11.12       15.09      1.77 o 
  -1   7   0       14.89       14.53      1.15 o 
   0   7   0        0.52        0.56      0.54 o 
   1   7   0       66.28       57.97      2.97 o 
   2   7   0       71.41       60.34      6.66 o 
   3   7   0        0.16        0.14      1.45 o 
   4   7   0        2.52        4.14      2.73 o 
   5   7   0       19.49       21.14      3.12 o 
   6   7   0        8.85       11.19      3.30 o 
  -9   8   0       22.16       25.18      3.64 o 
  -8   8   0       14.10       12.92      2.69 o 
  -7   8   0        0.40        0.56      1.51 o 
  -6   8   0        5.82        4.34      4.49 o 
  -5   8   0        0.48        0.80      0.79 o 
  -4   8   0       12.24       13.96      1.59 o 
  -3   8   0      332.36      347.31     18.41 o 
  -2   8   0      332.72      345.43     18.33 o 
  -1   8   0       21.09       22.39      2.27 o 
   0   8   0       56.77       54.84      2.82 o 
   1   8   0      119.61      120.12      7.51 o 
   2   8   0       53.24       53.45      4.75 o 
   3   8   0        9.02        9.64      5.92 o 
   4   8   0        0.78        0.73      1.05 o 
   5   8   0        0.64        0.95      1.15 o 
  -8   9   0        0.16        1.16      1.76 o 
  -7   9   0       33.90       30.20      4.45 o 
  -6   9   0        0.22        0.61      0.85 o 
  -5   9   0       49.50       49.39      3.31 o 
  -4   9   0       36.06       34.83      3.46 o 
  -3   9   0        4.15        5.34      3.28 o 
  -2   9   0       20.98       24.07      2.18 o 
  -1   9   0        3.66        4.22      2.81 o 
   0   9   0      223.87      228.89     15.73 o 
   1   9   0       98.46       94.89      8.60 o 
   2   9   0       85.88       77.30      6.69 o 
   3   9   0       60.12       68.67      6.84 o 
   4   9   0       25.13       28.73      3.59 o 
  -8  10   0       18.00       12.79      3.99 o 
  -7  10   0        0.50        0.31      1.34 o 
  -6  10   0       10.59        9.46      3.35 o 
  -5  10   0       27.37       29.45      3.99 o 
  -4  10   0        0.13        0.46      1.72 o 
  -3  10   0      107.12      114.48      7.82 o 
  -2  10   0       25.68       23.14      2.06 o 
  -1  10   0       23.54       25.92      3.02 o 
   0  10   0       21.44       20.19      3.06 o 
   1  10   0        0.20        0.24      1.27 o 
   2  10   0        0.97        1.02      1.59 o 
   3  10   0        0.80        0.97      1.27 o 
  -7  11   0        2.56        2.35      4.45 o 
  -6  11   0        4.98        1.69      2.16 o 
  -5  11   0      101.72      109.69     11.13 o 
  -4  11   0        7.32        5.76      2.19 o 
  -3  11   0        4.94        4.60      5.94 o 
  -2  11   0       96.49       96.12      8.70 o 
  -1  11   0        0.03        0.43      1.43 o 
   0  11   0       18.09       18.57      3.12 o 
   1  11   0       24.95       24.74      3.40 o 
  -5  12   0        0.72        0.43      2.21 o 
  -4  12   0        0.22        0.82      1.40 o 
  -3  12   0        1.67        1.28      2.04 o 
  -2  12   0       74.58       75.68      5.40 o 
  -1  12   0       26.22       33.36      3.94 o 
   1 -12   1       15.87       15.35      3.04 o 
   2 -12   1        2.67        1.57      1.81 o 
   3 -12   1       42.96       45.50      4.25 o 
   4 -12   1        0.44        0.15      0.83 o 
   5 -12   1       18.13       16.48      2.81 o 
  -1 -11   1       14.21        7.99      8.88 o 
   0 -11   1        8.26        5.49      7.32 o 
   1 -11   1      132.58      137.26      9.97 o 
   2 -11   1      230.79      267.11     12.28 o 
   3 -11   1        6.77        7.67      2.56 o 
   4 -11   1        0.07        0.34      0.73 o 
   5 -11   1        0.92        0.85      1.66 o 
   6 -11   1       84.60       93.80      6.39 o 
   7 -11   1        1.21        2.16      3.35 o 
  -3 -10   1        8.93        6.00      6.86 o 
  -2 -10   1        7.08        5.89      7.28 o 
  -1 -10   1       28.20       24.49      3.78 o 
   0 -10   1        8.73        7.87      6.55 o 
   1 -10   1      132.47      136.60     10.81 o 
   2 -10   1       30.40       33.36      3.15 o 
   3 -10   1        4.06        3.47      2.41 o 
   4 -10   1        1.63        1.55      1.44 o 
   5 -10   1        3.05        3.99      5.09 o 
   6 -10   1       18.69       24.01      3.49 o 
   7 -10   1        0.56        1.10      1.32 o 
   8 -10   1        3.25        3.55      4.96 o 
  -4  -9   1       14.74       13.79      4.08 o 
  -3  -9   1       17.37       22.24      3.53 o 
  -2  -9   1        0.92        0.70      1.13 o 
  -1  -9   1       37.15       35.00      3.47 o 
   0  -9   1       37.46       40.54      3.63 o 
   1  -9   1       10.85       12.71      1.95 o 
   2  -9   1       19.79       19.62      1.91 o 
   3  -9   1       23.18       23.06      2.12 o 
   4  -9   1      228.57      239.55     12.83 o 
   5  -9   1        9.13        8.54      2.33 o 
   6  -9   1       14.77       14.64      2.45 o 
   7  -9   1       38.82       39.50      4.99 o 
   8  -9   1        1.91        0.43      1.46 o 
  -5  -8   1        6.16        6.40      7.82 o 
  -4  -8   1       10.76       11.41      3.08 o 
  -3  -8   1        0.14        0.77      0.82 o 
  -2  -8   1        0.12        0.27      1.09 o 
  -1  -8   1      135.43      128.63      4.76 o 
   0  -8   1       24.21       25.77      2.14 o 
   1  -8   1      153.59      158.55      9.20 o 
   2  -8   1        1.41        1.34      0.96 o 
   3  -8   1        3.74        3.75      2.75 o 
   4  -8   1      122.20      133.38      5.61 o 
   5  -8   1       11.47       11.10      1.20 o 
   6  -8   1        6.43        5.86      2.90 o 
   7  -8   1        6.21        3.62      3.73 o 
   8  -8   1        0.29        0.97      1.97 o 
   9  -8   1        9.19        7.00      2.93 o 
  -6  -7   1        0.01        0.34      1.03 o 
  -5  -7   1       17.33       11.97      2.73 o 
  -4  -7   1      185.64      184.90     13.48 o 
  -3  -7   1       41.18       39.58      2.34 o 
  -2  -7   1        0.61        0.80      0.95 o 
  -1  -7   1        2.18        2.85      1.69 o 
   0  -7   1       11.10       11.02      1.11 o 
   1  -7   1       38.92       40.74      2.38 o 
   2  -7   1      197.86      193.93      5.21 o 
   3  -7   1      878.86      959.44     62.57 o 
   4  -7   1        3.70        3.18      1.79 o 
   5  -7   1       38.59       38.07      3.20 o 
   6  -7   1       85.76       88.69      7.71 o 
   7  -7   1       20.91       23.05      3.31 o 
   8  -7   1        1.48        1.88      3.12 o 
   9  -7   1       24.40       21.36      3.32 o 
  -7  -6   1        1.85        1.04      1.52 o 
  -6  -6   1        3.48        1.92      1.90 o 
  -5  -6   1       26.43       23.42      2.93 o 
  -4  -6   1       22.12       22.33      2.36 o 
  -3  -6   1      170.03      169.61      9.75 o 
  -2  -6   1      196.76      187.04     11.95 o 
  -1  -6   1        0.03        0.25      0.45 o 
   0  -6   1      562.49      612.85      7.73 o 
   1  -6   1       68.04       62.25      2.21 o 
   2  -6   1       38.75       37.24      1.98 o 
   3  -6   1        3.90        3.87      1.68 o 
   4  -6   1        1.65        1.63      0.90 o 
   5  -6   1        5.09        4.66      0.73 o 
   6  -6   1       19.93       20.94      2.45 o 
   7  -6   1      105.41       98.48      7.88 o 
   8  -6   1        3.15        2.09      2.72 o 
   9  -6   1       36.73       38.43      5.32 o 
  -7  -5   1        0.20        0.49      0.64 o 
  -6  -5   1       10.15        8.37      2.47 o 
  -5  -5   1      198.12      185.64     29.24 o 
  -4  -5   1      264.77      291.68     18.88 o 
  -3  -5   1       16.34       19.08      1.25 o 
  -2  -5   1        0.34        0.84      0.52 o 
  -1  -5   1        0.59        0.54      0.48 o 
   0  -5   1       10.17       10.74      1.03 o 
   1  -5   1       12.06       10.75      0.93 o 
   2  -5   1       17.66       14.85      1.16 o 
   3  -5   1        0.00        0.40      0.30 o 
   4  -5   1       57.23       61.20      2.63 o 
   5  -5   1        7.95        7.85      1.91 o 
   6  -5   1       65.62       70.93      5.88 o 
   7  -5   1        0.07        0.20      1.46 o 
   8  -5   1       40.30       40.27      5.07 o 
   9  -5   1       88.86       93.50      8.62 o 
  -8  -4   1        0.12        0.23      0.95 o 
  -7  -4   1        1.45        1.62      2.56 o 
  -6  -4   1        8.00        5.42      1.81 o 
  -5  -4   1      105.69      102.09      4.71 o 
  -4  -4   1        1.81        2.26      1.38 o 
  -3  -4   1        8.66        8.36      1.01 o 
  -2  -4   1      125.56      112.31     13.04 o 
  -1  -4   1      555.24      532.07     10.39 o 
   0  -4   1     1097.52     1093.23     12.03 o 
   1  -4   1       89.52       87.31      1.50 o 
   2  -4   1        0.49        0.45      0.25 o 
   3  -4   1       74.20       78.19      2.01 o 
   4  -4   1       55.25       54.84      2.88 o 
   5  -4   1      203.25      221.35      8.54 o 
   6  -4   1       91.41       99.38      6.81 o 
   7  -4   1        0.00       -0.09      1.64 o 
   8  -4   1        0.84        1.66      2.21 o 
   9  -4   1      103.26       98.78      8.97 o 
  10  -4   1        9.07        7.02      2.56 o 
  -8  -3   1       13.15       13.43      2.10 o 
  -7  -3   1       16.14       14.60      1.76 o 
  -6  -3   1       37.45       34.97      2.74 o 
  -5  -3   1      119.54      117.76      4.95 o 
  -4  -3   1        1.43        1.42      1.00 o 
  -3  -3   1      796.28      814.04     20.01 o 
  -2  -3   1       71.01       69.03      1.88 o 
  -1  -3   1      420.78      429.80      3.56 o 
   0  -3   1      524.08      518.00      3.01 o 
   1  -3   1        9.50        9.47      0.52 o 
   2  -3   1      701.18      664.17      6.95 o 
   3  -3   1     1114.73     1030.39     25.29 o 
   4  -3   1       16.99       23.52      1.95 o 
   5  -3   1        2.43        2.27      1.60 o 
   6  -3   1       28.91       27.02      2.79 o 
   7  -3   1        3.17        4.07      3.44 o 
   8  -3   1      336.45      323.84     11.34 o 
   9  -3   1        0.75        0.73      1.51 o 
  10  -3   1        7.84        3.92      7.40 o 
  -9  -2   1        8.93       11.09      2.28 o 
  -8  -2   1       10.31        6.57      1.86 o 
  -7  -2   1       41.41       48.17      3.14 o 
  -6  -2   1       87.85       90.98      4.07 o 
  -5  -2   1       16.67       15.44      1.82 o 
  -4  -2   1      128.14      154.20      4.34 o 
  -3  -2   1        0.33        0.42      0.41 o 
  -2  -2   1       51.11       54.31      1.71 o 
  -1  -2   1      683.80      637.70     10.91 o 
   0  -2   1       57.68       47.67      1.09 o 
   2  -2   1     4350.02     3953.47     99.60 o 
   3  -2   1      613.78      550.42     15.43 o 
   4  -2   1        8.84        9.78      0.49 o 
   5  -2   1       22.61       20.78      1.54 o 
   6  -2   1       29.29       30.50      1.21 o 
   7  -2   1       16.86       16.05      2.75 o 
   8  -2   1      304.08      310.64     13.28 o 
   9  -2   1        0.83        0.50      2.44 o 
  -9  -1   1        1.68        1.10      1.80 o 
  -8  -1   1       24.76       24.10      2.30 o 
  -7  -1   1      165.76      165.05      8.92 o 
  -6  -1   1      148.09      138.54      8.23 o 
  -5  -1   1        2.31        2.95      1.44 o 
  -4  -1   1      203.53      240.59      4.49 o 
  -3  -1   1       23.59       27.74      1.05 o 
  -2  -1   1      195.37      193.21      2.32 o 
  -1  -1   1      109.35      125.57      1.32 o 
   0  -1   1       76.15       65.01      1.07 o 
   1  -1   1      101.23       82.91      0.91 o 
   2  -1   1      581.45      565.97      4.76 o 
   3  -1   1        0.10        0.17      0.12 o 
   4  -1   1       27.06       26.07      0.98 o 
   5  -1   1        3.74        4.34      0.56 o 
   6  -1   1        5.17        4.29      0.76 o 
   7  -1   1      400.61      411.00     11.62 o 
   8  -1   1        9.85        9.86      2.04 o 
   9  -1   1        6.53        3.47      6.55 o 
  -9   0   1        8.32        8.66      3.05 o 
  -8   0   1        2.34        2.61      2.82 o 
  -7   0   1       32.37       32.50      2.76 o 
  -6   0   1       21.19       22.01      2.42 o 
  -5   0   1        6.18        6.42      0.92 o 
  -4   0   1      164.86      186.52      3.18 o 
  -3   0   1       17.02       18.47      0.67 o 
  -2   0   1      142.34      121.69      1.31 o 
  -1   0   1     1367.17     1223.06     17.89 o 
   0   0   1      200.88      166.84      4.67 o 
   1   0   1     1425.33     1272.11     13.97 o 
   2   0   1       27.22       26.55      0.89 o 
   3   0   1       66.99       67.56      1.26 o 
   4   0   1      169.42      190.20      3.10 o 
   5   0   1      162.99      181.26      4.86 o 
   6   0   1       20.31       18.54      1.98 o 
   7   0   1       66.20       65.74      3.35 o 
   8   0   1        0.06        0.03      1.38 o 
   9   0   1        6.36        6.40      2.40 o 
  -9   1   1        8.41        6.84      6.93 o 
  -8   1   1        9.40        7.91      7.03 o 
  -7   1   1      578.73      615.37     15.92 o 
  -6   1   1       63.86       67.21      2.32 o 
  -5   1   1      244.18      253.81      4.18 o 
  -4   1   1       10.97       10.78      0.69 o 
  -3   1   1       83.28       85.83      1.30 o 
  -2   1   1      413.72      386.98      5.80 o 
  -1   1   1      259.28      221.80      1.52 o 
   1   1   1     3062.96     2767.43     30.59 o 
   2   1   1      613.18      614.85      8.20 o 
   3   1   1        0.47        0.50      0.26 o 
   4   1   1      327.68      354.72      6.35 o 
   5   1   1      211.63      217.19      5.66 o 
   6   1   1       50.04       48.97      3.60 o 
   7   1   1       87.07       85.89      5.19 o 
   8   1   1       26.91       25.86      3.16 o 
   9   1   1       46.39       52.53      5.57 o 
 -10   2   1        5.12        3.01      5.74 o 
  -9   2   1        3.19        2.92      3.14 o 
  -8   2   1       92.96       92.47      6.82 o 
  -7   2   1      197.10      187.81      5.93 o 
  -6   2   1       23.88       23.93      1.29 o 
  -5   2   1       87.83       95.63      1.72 o 
  -4   2   1       52.72       56.41      1.12 o 
  -3   2   1      211.79      220.34      3.19 o 
  -2   2   1       55.07       50.18      0.86 o 
  -1   2   1       15.63       12.63      0.49 o 
   0   2   1      373.76      365.17      3.99 o 
   1   2   1        1.05        4.26      0.55 o 
   2   2   1        0.40        1.01      0.50 o 
   3   2   1       22.76       24.04      1.17 o 
   4   2   1       89.99       94.03      2.82 o 
   5   2   1      351.42      369.74      9.88 o 
   6   2   1       15.11       12.48      1.54 o 
   7   2   1       31.85       26.92      2.22 o 
   8   2   1        0.30        0.22      0.63 o 
 -10   3   1        0.02        0.58      1.27 o 
  -9   3   1       22.35       22.28      4.59 o 
  -8   3   1      385.26      385.91     16.59 o 
  -7   3   1      195.80      192.07      9.17 o 
  -6   3   1       99.13      105.89      5.00 o 
  -5   3   1      305.88      367.56     11.51 o 
  -4   3   1      192.67      190.45     14.00 o 
  -3   3   1      240.77      249.33      7.41 o 
  -2   3   1       47.19       46.87      1.13 o 
  -1   3   1        5.71        4.94      0.40 o 
   0   3   1        0.45        1.43      0.58 o 
   1   3   1      595.67      601.58      9.19 o 
   2   3   1       10.87       13.30      0.72 o 
   3   3   1        0.57        0.32      0.34 o 
   4   3   1       32.59       38.71      1.62 o 
   5   3   1        0.00        0.09      0.74 o 
   6   3   1       13.52        9.55      1.66 o 
   7   3   1       10.91        9.03      1.43 o 
   8   3   1       26.01       24.22      2.64 o 
 -10   4   1        0.07        0.70      2.00 o 
  -9   4   1       28.01       30.24      4.29 o 
  -8   4   1        0.36        1.55      1.71 o 
  -7   4   1       60.06       59.77      4.77 o 
  -6   4   1        5.25        6.73      4.20 o 
  -5   4   1        1.53        3.11      1.87 o 
  -4   4   1        4.46        3.28      0.51 o 
  -3   4   1      917.47      942.60     52.30 o 
  -2   4   1      500.08      496.37     12.43 o 
  -1   4   1       47.62       46.98      1.28 o 
   0   4   1       78.39       83.46      2.13 o 
   1   4   1      688.31      704.04     51.63 o 
   2   4   1        0.01        0.52      0.36 o 
   3   4   1      227.27      222.98      9.68 o 
   4   4   1      102.78       95.85      2.87 o 
   5   4   1       20.81       21.05      1.79 o 
   6   4   1        3.00        4.00      4.53 o 
   7   4   1        0.27        0.69      1.50 o 
   8   4   1        3.32        2.54      3.47 o 
 -10   5   1        4.73        3.04      3.54 o 
  -9   5   1       26.92       25.13      3.64 o 
  -8   5   1       95.98       93.93      7.97 o 
  -7   5   1       17.37       19.96      9.15 o 
  -6   5   1      210.33      209.59     15.08 o 
  -5   5   1      125.00      135.96      6.14 o 
  -4   5   1        0.44        1.82      4.44 o 
  -3   5   1      371.41      388.05     10.76 o 
  -2   5   1       23.09       27.90      1.13 o 
  -1   5   1       90.66       83.43      2.53 o 
   0   5   1        8.57        7.66      0.64 o 
   1   5   1      144.86      166.52      4.04 o 
   2   5   1        3.27        4.87      3.75 o 
   3   5   1       13.27       12.75      1.14 o 
   4   5   1       21.95       20.38      1.39 o 
   5   5   1       79.53       92.50      6.27 o 
   6   5   1        3.16        1.90      2.37 o 
   7   5   1        0.10        0.25      0.76 o 
  -9   6   1        6.28        5.42      6.81 o 
  -8   6   1       16.45       18.60      2.99 o 
  -7   6   1        3.11        3.16      2.69 o 
  -6   6   1        8.83        6.61      3.61 o 
  -5   6   1        1.58        2.20      0.54 o 
  -4   6   1        5.32        4.24      0.82 o 
  -3   6   1      227.61      237.21      8.93 o 
  -2   6   1      505.93      501.62     22.42 o 
  -1   6   1       64.50       63.69      2.29 o 
   0   6   1        3.50        2.94      0.86 o 
   1   6   1      194.33      215.26      7.42 o 
   2   6   1       81.09       78.97      5.59 o 
   3   6   1      117.11      122.70      6.56 o 
   4   6   1       24.32       26.37      3.16 o 
   5   6   1       55.39       55.59      4.73 o 
   6   6   1       32.50       26.93      3.79 o 
  -9   7   1        9.20        8.15      3.00 o 
  -8   7   1       17.76       19.98      6.45 o 
  -7   7   1       26.64       21.06      4.20 o 
  -6   7   1      230.22      229.18     13.65 o 
  -5   7   1       74.61       84.33      5.70 o 
  -4   7   1       23.60       22.41      2.59 o 
  -3   7   1      153.34      155.66      5.30 o 
  -2   7   1       20.98       18.95      1.76 o 
  -1   7   1       40.98       37.67      1.71 o 
   0   7   1       80.96       77.63      2.61 o 
   1   7   1        7.86        8.48      2.35 o 
   2   7   1       10.52        9.46      6.03 o 
   3   7   1       30.75       29.72      3.79 o 
   4   7   1        0.55        0.21      1.29 o 
   5   7   1      247.97      282.49     33.70 o 
   6   7   1       23.46       24.99      3.90 o 
  -9   8   1        6.51        4.11      6.70 o 
  -8   8   1        0.75        1.64      1.87 o 
  -7   8   1       45.71       34.64      3.71 o 
  -6   8   1        0.02        0.53      1.01 o 
  -5   8   1        0.21        0.30      0.53 o 
  -4   8   1       25.65       26.56      2.16 o 
  -3   8   1      130.14      135.76      8.12 o 
  -2   8   1      277.49      253.96     21.25 o 
  -1   8   1      116.37      118.78      7.51 o 
   0   8   1      164.08      149.20     13.83 o 
   1   8   1       32.93       28.15      3.23 o 
   2   8   1        1.20        0.55      1.39 o 
   3   8   1        7.47        6.54      5.68 o 
   4   8   1        4.56        4.04      4.45 o 
   5   8   1        0.28        0.56      1.08 o 
  -8   9   1       24.03       22.67      3.38 o 
  -7   9   1       51.23       50.25      5.86 o 
  -6   9   1        1.43        2.50      2.32 o 
  -5   9   1       18.30       15.28      1.62 o 
  -4   9   1       19.74       20.67      1.97 o 
  -3   9   1      144.80      154.90      9.21 o 
  -2   9   1      203.98      208.38     10.32 o 
  -1   9   1      117.20      119.87      9.37 o 
   0   9   1      176.11      173.05      8.84 o 
   1   9   1        4.18        5.55      4.63 o 
   2   9   1        3.44        4.52      4.58 o 
   3   9   1        0.11       -0.05      1.54 o 
   4   9   1        1.55        1.25      1.47 o 
  -8  10   1        5.01        6.33      3.35 o 
  -7  10   1      180.39      201.94      7.99 o 
  -6  10   1       58.31       59.04      5.78 o 
  -5  10   1       37.76       45.05      5.20 o 
  -4  10   1        6.49        7.40      1.62 o 
  -3  10   1       14.34       14.62      1.83 o 
  -2  10   1       11.17        9.91      2.64 o 
  -1  10   1       57.59       57.11      4.37 o 
   0  10   1       14.57       13.94      3.45 o 
   1  10   1        2.86        2.64      3.96 o 
   2  10   1       15.86        9.65      3.15 o 
   3  10   1        1.44        1.09      1.71 o 
  -6  11   1       50.31       47.82      4.32 o 
  -5  11   1       66.31       65.01      4.55 o 
  -4  11   1      154.64      158.70      8.78 o 
  -3  11   1        0.36        0.33      1.67 o 
  -2  11   1        1.04        1.30      1.75 o 
  -1  11   1        1.46        1.64      1.79 o 
   0  11   1        1.24        0.80      1.60 o 
   1  11   1        7.43        5.33      6.50 o 
  -4  12   1       11.42       11.86      3.75 o 
  -3  12   1        5.17        3.08      5.58 o 
  -2  12   1        0.60        0.69      0.92 o 
   1 -12   2       14.89       17.77      3.13 o 
   2 -12   2       33.06       33.43      4.59 o 
   3 -12   2       33.98       34.14      3.36 o 
   4 -12   2       10.88        9.60      3.06 o 
   5 -12   2        0.69        0.37      1.65 o 
  -2 -11   2       12.02        8.66      5.09 o 
  -1 -11   2        0.28        0.62      1.66 o 
   0 -11   2        3.03        3.13      2.65 o 
   1 -11   2       24.53       25.34      4.56 o 
   2 -11   2       33.33       38.23      3.85 o 
   3 -11   2        8.90        8.29      4.03 o 
   4 -11   2       11.99       11.22      1.89 o 
   5 -11   2        5.21        2.42      4.88 o 
   6 -11   2       51.75       49.67      4.16 o 
  -3 -10   2        3.67        2.93      3.25 o 
  -2 -10   2       14.48        9.48      2.91 o 
  -1 -10   2        2.83        1.38      1.38 o 
   0 -10   2      192.80      189.59      9.78 o 
   1 -10   2       10.71       12.16      2.45 o 
   2 -10   2        9.16        8.45      4.39 o 
   3 -10   2        2.76        2.72      2.39 o 
   4 -10   2        0.28        0.43      0.72 o 
   5 -10   2       22.27       20.81      3.22 o 
   6 -10   2       57.76       65.21      6.38 o 
   7 -10   2        4.12        4.81      6.22 o 
  -4  -9   2       33.78       39.07      3.76 o 
  -3  -9   2        0.00        0.35      1.65 o 
  -2  -9   2       30.79       30.10      3.74 o 
  -1  -9   2       40.42       34.75      2.09 o 
   0  -9   2        0.74        1.23      1.15 o 
   1  -9   2        0.02        0.21      0.83 o 
   2  -9   2       13.44       13.57      1.87 o 
   3  -9   2      219.16      240.41      8.25 o 
   4  -9   2       89.81       92.54      5.82 o 
   5  -9   2       22.86       26.37      4.62 o 
   6  -9   2        7.87        8.92      2.27 o 
   7  -9   2        7.43        6.24      4.20 o 
   8  -9   2       28.72       26.61      3.66 o 
  -5  -8   2       15.23       16.24      2.64 o 
  -4  -8   2       25.61       22.47      2.95 o 
  -3  -8   2       13.53       11.98      4.72 o 
  -2  -8   2       88.34       93.19      5.63 o 
  -1  -8   2       23.77       27.35      2.24 o 
   0  -8   2        1.46        3.06      2.11 o 
   1  -8   2       18.67       19.01      2.05 o 
   2  -8   2      128.14      129.77      7.67 o 
   3  -8   2      132.52      133.21      7.70 o 
   4  -8   2      108.16      110.04      5.07 o 
   5  -8   2        0.01        0.09      0.53 o 
   6  -8   2        0.66        0.34      1.02 o 
   7  -8   2        1.34        1.63      2.24 o 
   8  -8   2       43.03       32.99      4.69 o 
   9  -8   2        1.34        2.06      3.36 o 
  -6  -7   2        1.37        1.70      2.49 o 
  -5  -7   2        0.10        0.12      1.48 o 
  -4  -7   2        6.27        8.23      1.46 o 
  -3  -7   2      125.91      121.56      5.02 o 
  -2  -7   2       69.74       72.64      3.38 o 
  -1  -7   2       52.98       47.48      2.84 o 
   0  -7   2       58.51       64.41      3.44 o 
   1  -7   2        0.80        0.88      0.92 o 
   2  -7   2       11.73       13.44      1.55 o 
   3  -7   2       95.86       95.36      4.55 o 
   4  -7   2       10.79        8.38      1.08 o 
   5  -7   2       35.04       35.90      2.11 o 
   6  -7   2        6.14        4.56      5.19 o 
   7  -7   2       95.48       96.02      8.08 o 
   8  -7   2        0.40        0.10      1.38 o 
   9  -7   2       10.71        7.71      2.60 o 
  -7  -6   2        1.61        1.80      1.97 o 
  -6  -6   2        0.01        0.50      1.13 o 
  -5  -6   2        8.99        9.31      1.96 o 
  -4  -6   2      425.10      419.74     17.26 o 
  -3  -6   2        1.11        0.94      1.08 o 
  -2  -6   2       25.71       24.75      2.86 o 
  -1  -6   2        9.40       10.38      1.26 o 
   0  -6   2       46.89       41.62      2.71 o 
   1  -6   2      137.39      153.42      5.08 o 
   2  -6   2      129.91      127.11      6.76 o 
   3  -6   2      306.05      287.67     10.39 o 
   4  -6   2       49.95       44.73      1.99 o 
   5  -6   2      101.45      101.21      3.62 o 
   6  -6   2        2.06        2.13      1.65 o 
   7  -6   2       42.72       42.78      3.79 o 
   8  -6   2       24.20       24.21      3.32 o 
   9  -6   2        7.69        5.72      3.26 o 
  -7  -5   2       16.09       19.73      3.48 o 
  -6  -5   2        5.12        5.15      4.39 o 
  -5  -5   2       31.00       26.84      2.92 o 
  -4  -5   2      113.45      111.21      7.27 o 
  -3  -5   2       41.41       41.10      2.41 o 
  -2  -5   2      280.69      324.50      9.03 o 
  -1  -5   2       87.22       82.27      2.45 o 
   0  -5   2        0.06        0.56      0.37 o 
   1  -5   2      202.65      226.47      7.31 o 
   2  -5   2      356.86      372.36     10.61 o 
   3  -5   2        0.96        2.09      1.23 o 
   4  -5   2      369.42      390.49      8.66 o 
   5  -5   2        1.55        2.00      1.21 o 
   6  -5   2       15.11       17.23      2.82 o 
   7  -5   2      119.86      121.07      8.55 o 
   8  -5   2        2.76        3.19      3.49 o 
   9  -5   2        8.07        6.82      5.43 o 
  -8  -4   2        2.98        2.59      3.80 o 
  -7  -4   2        4.30        2.85      3.32 o 
  -6  -4   2        4.37        4.26      3.36 o 
  -5  -4   2       17.80       18.61      2.06 o 
  -4  -4   2      715.71      681.08     44.49 o 
  -3  -4   2       31.26       34.59      2.13 o 
  -2  -4   2      167.06      193.88      5.40 o 
  -1  -4   2      296.08      352.56      7.25 o 
   0  -4   2        0.70        0.71      0.32 o 
   1  -4   2      140.31      146.97      2.25 o 
   2  -4   2       13.44       14.55      0.90 o 
   3  -4   2      241.22      267.09      3.55 o 
   4  -4   2      399.95      406.03     17.16 o 
   5  -4   2        1.23        2.96      2.16 o 
   6  -4   2       13.47       11.22      2.22 o 
   7  -4   2       10.73       12.03      1.99 o 
   8  -4   2       39.32       42.03      4.55 o 
   9  -4   2       21.61       18.94      3.27 o 
  -8  -3   2       17.58       16.92      2.42 o 
  -7  -3   2       13.84       10.56      1.56 o 
  -6  -3   2       51.39       48.81      3.17 o 
  -5  -3   2      223.73      208.50      7.95 o 
  -4  -3   2        6.08        3.76      2.40 o 
  -3  -3   2        0.29        0.89      1.12 o 
  -2  -3   2      222.83      245.28      7.51 o 
  -1  -3   2      371.45      363.51     12.70 o 
   0  -3   2      420.42      384.12      3.79 o 
   1  -3   2     2297.44     2132.42     10.12 o 
   2  -3   2      124.65      124.14      1.94 o 
   3  -3   2       10.47        9.74      0.54 o 
   4  -3   2       10.39        8.84      0.70 o 
   5  -3   2       58.01       56.56      2.29 o 
   6  -3   2        4.94        5.10      0.49 o 
   7  -3   2        4.05        4.05      3.24 o 
   8  -3   2      137.17      138.65     10.29 o 
   9  -3   2        0.71        0.52      1.10 o 
  -9  -2   2        0.17        0.13      0.96 o 
  -8  -2   2       17.50       22.72      2.39 o 
  -7  -2   2        3.77        5.05      1.59 o 
  -6  -2   2       15.20       13.90      1.57 o 
  -5  -2   2       76.93       77.18      3.22 o 
  -4  -2   2       84.39       86.26      3.06 o 
  -3  -2   2      383.46      430.44      9.63 o 
  -2  -2   2        7.18        8.15      0.54 o 
  -1  -2   2      194.59      180.00      2.03 o 
   0  -2   2     2635.40     2273.71     40.42 o 
   2  -2   2      958.34      957.07      6.60 o 
   3  -2   2       10.00       10.73      0.52 o 
   4  -2   2      217.29      241.11      2.75 o 
   5  -2   2       16.97       15.60      1.20 o 
   6  -2   2        0.22        0.18      0.29 o 
   7  -2   2       14.41       15.35      2.10 o 
   8  -2   2        8.68        6.40      2.11 o 
   9  -2   2       13.39       11.36      2.09 o 
  -9  -1   2       16.17       18.71      3.08 o 
  -8  -1   2       55.95       51.40      3.03 o 
  -7  -1   2        0.41        0.21      1.06 o 
  -6  -1   2       76.18       82.14      5.33 o 
  -5  -1   2      192.10      189.41      6.45 o 
  -4  -1   2      241.50      271.82      5.97 o 
  -3  -1   2       78.71       83.42      1.86 o 
  -2  -1   2      135.86      129.22      1.79 o 
  -1  -1   2        6.60        5.72      0.52 o 
   0  -1   2      184.92      170.76      5.63 o 
   2  -1   2      109.41      107.01      1.31 o 
   3  -1   2       96.75       99.82      1.56 o 
   4  -1   2      228.12      250.38      3.22 o 
   5  -1   2       68.09       63.52      2.16 o 
   6  -1   2       54.59       53.49      2.03 o 
   7  -1   2        1.52        1.04      0.94 o 
   8  -1   2      227.88      236.72     14.82 o 
   9  -1   2        0.08        0.15      0.70 o 
  -9   0   2       18.48       16.76      3.26 o 
  -8   0   2        3.42        2.84      3.14 o 
  -7   0   2       10.41        9.55      1.44 o 
  -6   0   2      111.50      101.42      4.13 o 
  -5   0   2      120.06      116.03      3.66 o 
  -4   0   2       92.55       91.19      2.46 o 
  -3   0   2      814.66      840.20     11.63 o 
  -2   0   2      609.13      572.68      4.63 o 
  -1   0   2        7.15        6.91      0.37 o 
   0   0   2      874.56      797.54      5.69 o 
   2   0   2       59.63       60.80      1.20 o 
   3   0   2      273.35      281.64      4.62 o 
   4   0   2      214.62      237.77      3.12 o 
   5   0   2        0.57        0.75      0.67 o 
   6   0   2       88.52       81.60      6.14 o 
   7   0   2       41.52       43.41      3.12 o 
   8   0   2       15.82       14.88      2.24 o 
   9   0   2        8.97        6.46      3.29 o 
  -9   1   2        0.03        0.52      1.28 o 
  -8   1   2        2.68        3.18      3.62 o 
  -7   1   2      155.12      159.19      5.60 o 
  -6   1   2        3.15        2.00      1.04 o 
  -5   1   2       14.94       14.02      1.29 o 
  -4   1   2      340.66      384.85      5.99 o 
  -3   1   2      199.35      216.82      5.46 o 
  -2   1   2      136.13      134.64      1.64 o 
  -1   1   2        6.17        3.83      0.31 o 
   0   1   2     2966.11     2535.42     14.27 o 
   1   1   2     1469.14     1325.71     20.60 o 
   2   1   2       23.35       21.71      0.78 o 
   3   1   2        1.04        0.59      0.24 o 
   4   1   2       34.00       31.75      1.70 o 
   5   1   2      175.12      171.36      6.03 o 
   6   1   2       24.57       22.30      2.00 o 
   7   1   2        8.97        8.24      1.20 o 
   8   1   2        1.28        1.17      1.05 o 
   9   1   2        2.94        1.59      4.23 o 
 -10   2   2        0.09        0.18      0.95 o 
  -9   2   2       32.05       29.39      4.07 o 
  -8   2   2       83.28       81.72      6.08 o 
  -7   2   2       76.36       69.25      3.21 o 
  -6   2   2      491.07      519.60      9.94 o 
  -5   2   2        6.64        5.79      0.74 o 
  -4   2   2        1.53        0.84      0.49 o 
  -3   2   2      168.78      168.09      7.71 o 
  -2   2   2      565.34      541.54      4.75 o 
  -1   2   2      167.25      163.63      2.51 o 
   0   2   2     2059.13     1958.97     36.82 o 
   1   2   2     1678.83     1683.98     16.20 o 
   2   2   2     1109.98     1129.53      6.00 o 
   3   2   2       42.68       46.26      1.29 o 
   4   2   2      212.19      213.36      5.90 o 
   5   2   2       73.22       66.20      4.59 o 
   6   2   2      135.06      131.38      7.03 o 
   7   2   2        1.88        1.83      1.56 o 
   8   2   2        2.06        2.53      3.57 o 
 -10   3   2       12.45       12.14      3.86 o 
  -9   3   2        1.66        1.06      1.22 o 
  -8   3   2       28.01       27.30      3.54 o 
  -7   3   2      196.48      194.00     12.84 o 
  -6   3   2        1.26        1.31      0.40 o 
  -5   3   2        9.91        8.23      0.67 o 
  -4   3   2      427.13      438.13     12.63 o 
  -3   3   2      369.98      398.30     12.56 o 
  -2   3   2      309.68      306.72      4.19 o 
  -1   3   2       62.21       58.06      1.18 o 
   0   3   2      132.80      122.84      3.37 o 
   1   3   2       12.72       10.56      1.15 o 
   2   3   2      100.24      112.06      2.66 o 
   3   3   2       47.96       56.05      2.27 o 
   4   3   2       28.38       28.83      1.47 o 
   5   3   2      233.09      237.41      8.04 o 
   6   3   2       58.54       54.79      3.21 o 
   7   3   2        0.37        0.33      0.79 o 
   8   3   2        0.01        0.36      0.96 o 
 -10   4   2       14.97       13.36      3.77 o 
  -9   4   2        8.93        9.06      8.64 o 
  -8   4   2        0.04       -0.08      1.43 o 
  -7   4   2      131.51      107.93     22.60 o 
  -6   4   2      208.85      223.26      9.01 o 
  -5   4   2       33.21       34.70      1.41 o 
  -4   4   2        0.55        1.52      0.81 o 
  -3   4   2        9.50        9.36      0.77 o 
  -2   4   2      152.29      162.00      3.68 o 
  -1   4   2       35.49       43.84      1.19 o 
   0   4   2       48.34       54.66      1.38 o 
   1   4   2       27.07       21.51      2.37 o 
   2   4   2      743.89      760.49     13.99 o 
   3   4   2        0.16        0.46      0.36 o 
   4   4   2      101.21      104.50      6.18 o 
   5   4   2        6.32        7.65      1.88 o 
   6   4   2       20.64       17.54      2.43 o 
   7   4   2        1.29        0.61      0.89 o 
 -10   5   2        7.49        6.80      6.59 o 
  -9   5   2       56.67       60.77      7.02 o 
  -8   5   2       40.55       42.56      4.84 o 
  -7   5   2       21.13       21.93      2.93 o 
  -6   5   2        0.22        0.42      1.01 o 
  -5   5   2       45.59       46.22      1.66 o 
  -4   5   2       73.37       76.12      2.54 o 
  -3   5   2      213.73      238.23      6.91 o 
  -2   5   2        8.15       10.66      1.12 o 
  -1   5   2      262.87      302.76     10.46 o 
   0   5   2        0.06        0.10      0.16 o 
   1   5   2        5.52        6.81      2.22 o 
   2   5   2      119.51      125.27      5.08 o 
   3   5   2       63.66       67.82      5.12 o 
   4   5   2       20.69       17.25      2.50 o 
   5   5   2       39.41       36.68      3.98 o 
   6   5   2      251.36      273.41     18.17 o 
   7   5   2       15.23       18.21      2.52 o 
  -9   6   2        8.03        7.70      7.66 o 
  -8   6   2       37.87       42.10      4.91 o 
  -7   6   2        3.19        2.97      2.60 o 
  -6   6   2       33.65       25.63      3.46 o 
  -5   6   2       22.51       17.17      1.51 o 
  -4   6   2        4.23        5.35      2.39 o 
  -3   6   2       52.77       57.52      3.16 o 
  -2   6   2       69.41       70.25      2.77 o 
  -1   6   2        0.87        1.25      0.75 o 
   0   6   2       14.45       15.02      0.94 o 
   1   6   2      460.56      474.53     14.39 o 
   2   6   2      132.32      123.93      9.02 o 
   3   6   2       16.06       10.65      2.04 o 
   4   6   2       35.64       37.97      3.62 o 
   5   6   2        3.85        2.92      3.25 o 
   6   6   2        5.26        4.83      5.64 o 
  -9   7   2        7.18        7.95      9.54 o 
  -8   7   2       55.35       61.27      5.78 o 
  -7   7   2       47.84       47.79      5.15 o 
  -6   7   2       27.32       25.57      3.13 o 
  -5   7   2        0.66        0.96      0.83 o 
  -4   7   2        5.16        4.89      1.28 o 
  -3   7   2       47.43       42.98      2.78 o 
  -2   7   2      227.84      218.83     14.10 o 
  -1   7   2       99.29       92.10      2.69 o 
   0   7   2       29.40       26.15      3.46 o 
   1   7   2      303.79      283.91     11.68 o 
   2   7   2       72.27       66.93      5.94 o 
   3   7   2        2.19        1.43      1.53 o 
   4   7   2       17.18       22.20      3.21 o 
   5   7   2        2.32        1.89      2.14 o 
  -9   8   2        0.24        0.28      2.42 o 
  -8   8   2       33.63       32.24      7.25 o 
  -7   8   2       20.83       24.10      4.52 o 
  -6   8   2        2.15        0.62      2.04 o 
  -5   8   2      110.60      104.45      6.07 o 
  -4   8   2        7.84        7.92      1.25 o 
  -3   8   2        1.87        2.27      1.65 o 
  -2   8   2      256.16      265.03      8.81 o 
  -1   8   2       25.18       22.54      1.98 o 
   0   8   2        6.35        5.09      3.81 o 
   1   8   2       81.04       81.41      7.15 o 
   2   8   2       18.81       20.18      2.96 o 
   3   8   2       15.19       13.41      3.70 o 
   4   8   2        1.27        2.32      2.00 o 
  -8   9   2      108.64      122.89      7.13 o 
  -7   9   2      179.58      171.00     12.33 o 
  -6   9   2        7.50        6.08      3.15 o 
  -5   9   2       99.93       99.32      8.71 o 
  -4   9   2       57.54       52.47      3.10 o 
  -3   9   2       28.00       27.98      2.59 o 
  -2   9   2      148.03      124.56     19.87 o 
  -1   9   2      183.18      180.76      9.43 o 
   0   9   2       18.01       21.58      3.61 o 
   1   9   2        0.73        1.66      2.53 o 
   2   9   2       31.46       33.86      4.11 o 
   3   9   2       14.04       13.79      2.54 o 
  -7  10   2       16.31       14.53      2.86 o 
  -6  10   2        7.58        6.19      2.82 o 
  -5  10   2        2.22        2.41      3.20 o 
  -4  10   2       22.92       27.24      2.55 o 
  -3  10   2       43.70       41.67      3.54 o 
  -2  10   2       89.84       93.88      6.07 o 
  -1  10   2        0.02        0.52      1.45 o 
   0  10   2       17.42       19.16      3.02 o 
   1  10   2        0.07        0.86      2.08 o 
   2  10   2        8.01        5.56      7.21 o 
  -6  11   2        1.33        0.97      1.35 o 
  -5  11   2       24.65       23.04      5.33 o 
  -4  11   2       93.73       94.83      6.31 o 
  -3  11   2        0.13        0.35      1.32 o 
  -2  11   2        7.48        9.28      3.30 o 
  -1  11   2        0.68        2.24      1.95 o 
   0  11   2        4.26        2.53      4.13 o 
  -3  12   2        2.27        1.11      1.49 o 
   1 -12   3       28.08       26.23      3.51 o 
   2 -12   3       53.91       49.52      4.37 o 
   3 -12   3       60.09       67.50      3.46 o 
   4 -12   3       20.44       19.58      4.36 o 
  -1 -11   3       27.42       32.70      3.64 o 
   0 -11   3       15.80       11.92      2.34 o 
   1 -11   3        2.40        1.49      1.92 o 
   2 -11   3        9.94       11.40      2.36 o 
   3 -11   3        2.01        1.87      1.45 o 
   4 -11   3       11.96       11.38      2.90 o 
   5 -11   3       55.08       50.48      5.08 o 
   6 -11   3        9.64       10.52      2.65 o 
  -3 -10   3        6.13        4.51      5.48 o 
  -2 -10   3        3.42        3.11      3.22 o 
  -1 -10   3       19.78       18.82      2.70 o 
   0 -10   3       14.33       14.66      1.94 o 
   1 -10   3        9.90       10.79      2.23 o 
   2 -10   3       52.89       57.73      4.92 o 
   3 -10   3        4.60        7.13      3.43 o 
   4 -10   3        3.76        2.99      2.82 o 
   5 -10   3       14.71       14.46      2.70 o 
   6 -10   3       13.83       14.76      3.06 o 
   7 -10   3        3.44        2.07      4.09 o 
  -4  -9   3        0.02        0.41      1.35 o 
  -3  -9   3       17.09       15.56      2.85 o 
  -2  -9   3       43.39       41.91      3.84 o 
  -1  -9   3      128.49      121.38      7.07 o 
   0  -9   3       88.85       80.15      5.73 o 
   1  -9   3       24.14       24.09      2.52 o 
   2  -9   3        1.60        1.90      1.43 o 
   3  -9   3        0.42        0.90      0.91 o 
   4  -9   3        8.56        8.14      1.76 o 
   5  -9   3        0.28        0.54      0.88 o 
   6  -9   3        1.64        1.20      1.80 o 
   7  -9   3       94.74       97.25      9.33 o 
   8  -9   3        3.61        2.34      3.64 o 
  -5  -8   3       18.97       17.26      2.81 o 
  -4  -8   3        0.04        0.43      1.00 o 
  -3  -8   3       18.22       16.88      2.08 o 
  -2  -8   3      169.41      171.18     10.64 o 
  -1  -8   3       51.57       52.53      3.45 o 
   0  -8   3        6.95        5.04      3.34 o 
   1  -8   3      176.15      177.80      9.97 o 
   2  -8   3       98.62      102.01      6.22 o 
   3  -8   3       93.57       98.10      4.26 o 
   4  -8   3      349.52      364.43     11.01 o 
   5  -8   3       47.19       46.40      3.32 o 
   6  -8   3       33.80       35.29      5.09 o 
   7  -8   3        7.60        7.51      2.80 o 
   8  -8   3        3.75        2.75      1.64 o 
  -6  -7   3        0.39        0.72      1.37 o 
  -5  -7   3        1.43        1.59      1.99 o 
  -4  -7   3        2.47        1.80      1.60 o 
  -3  -7   3        0.90        1.00      1.04 o 
  -2  -7   3        4.42        5.18      3.21 o 
  -1  -7   3       92.32       89.47      4.07 o 
   0  -7   3       12.04       13.48      1.87 o 
   1  -7   3       23.99       21.98      1.89 o 
   2  -7   3        0.68        0.90      0.66 o 
   3  -7   3       10.92        9.45      1.63 o 
   4  -7   3      267.57      281.88     14.89 o 
   5  -7   3       61.75       66.19      3.11 o 
   6  -7   3        2.23        2.56      2.36 o 
   7  -7   3       18.08       18.53      2.55 o 
   8  -7   3       48.54       44.12      5.01 o 
   9  -7   3        2.41        2.70      8.15 o 
  -7  -6   3        0.04        0.29      0.84 o 
  -6  -6   3        4.30        3.22      3.88 o 
  -5  -6   3        4.15        2.63      1.97 o 
  -4  -6   3       89.25       92.73      4.53 o 
  -3  -6   3      382.45      400.03     26.30 o 
  -2  -6   3       28.87       26.99      2.10 o 
  -1  -6   3       16.98       20.94      2.08 o 
   0  -6   3      245.16      259.94      8.92 o 
   1  -6   3        0.01        0.32      0.39 o 
   2  -6   3      177.58      181.33      5.99 o 
   4  -6   3      167.66      169.18      5.04 o 
   5  -6   3       15.64       16.39      1.67 o 
   6  -6   3       56.37       64.37      4.82 o 
   7  -6   3       26.30       26.77      3.18 o 
   8  -6   3       20.60       17.90      3.24 o 
   9  -6   3       57.56       57.91      8.88 o 
  -7  -5   3        1.05        0.60      1.20 o 
  -6  -5   3       14.79       14.38      1.98 o 
  -5  -5   3        0.01        0.13      0.53 o 
  -4  -5   3      487.34      503.34     15.09 o 
  -3  -5   3      100.22      109.69      6.31 o 
  -2  -5   3      133.92      145.37      5.09 o 
  -1  -5   3        5.40        5.31      0.98 o 
   0  -5   3      455.52      515.31     28.94 o 
   1  -5   3       58.89       61.54      2.63 o 
   2  -5   3      141.00      153.33      3.52 o 
   3  -5   3      900.75      901.07     17.70 o 
   4  -5   3        4.14        4.80      0.70 o 
   5  -5   3        2.05        2.01      0.51 o 
   6  -5   3       49.90       53.83      4.30 o 
   7  -5   3        0.45        0.12      0.81 o 
   8  -5   3        1.93        1.82      1.37 o 
   9  -5   3       48.58       55.42      7.20 o 
  -8  -4   3       10.44       11.32      2.28 o 
  -7  -4   3        2.56        3.31      3.49 o 
  -6  -4   3        1.01        1.89      1.34 o 
  -5  -4   3       56.71       54.91      3.28 o 
  -4  -4   3       53.76       51.90      2.92 o 
  -3  -4   3        0.11        0.90      0.70 o 
  -2  -4   3       23.40       31.45      1.86 o 
  -1  -4   3      100.68       93.86      2.86 o 
   0  -4   3      471.12      501.28     14.13 o 
   1  -4   3      607.36      616.67      8.70 o 
   2  -4   3     2125.49     2084.53    103.12 o 
   3  -4   3     1741.57     1686.38     20.14 o 
   4  -4   3       40.58       43.38      1.46 o 
   5  -4   3       84.40       89.16      2.34 o 
   6  -4   3        0.03        0.24      0.82 o 
   7  -4   3       15.63       15.26      2.39 o 
   8  -4   3        9.26        9.59      2.07 o 
   9  -4   3       52.57       52.67      6.86 o 
  -8  -3   3        1.49        1.05      1.94 o 
  -7  -3   3        8.33        5.53      1.80 o 
  -6  -3   3       29.98       30.37      2.36 o 
  -5  -3   3       31.72       27.24      2.58 o 
  -4  -3   3       88.51       90.16      3.85 o 
  -3  -3   3        1.03        0.22      0.65 o 
  -2  -3   3       66.70       67.45      2.30 o 
  -1  -3   3      219.30      213.83      4.33 o 
   0  -3   3       91.54       97.33      1.66 o 
   1  -3   3       16.32       16.36      0.79 o 
   2  -3   3      481.81      499.98     18.30 o 
   3  -3   3      586.73      604.87      5.60 o 
   4  -3   3      154.40      165.25      2.62 o 
   5  -3   3      325.77      337.22     10.34 o 
   6  -3   3       10.27       11.61      2.21 o 
   7  -3   3        8.04        8.00      2.89 o 
   8  -3   3       15.84       15.31      2.28 o 
   9  -3   3       74.19       76.14      7.47 o 
  -9  -2   3        9.21       10.03      3.16 o 
  -8  -2   3        0.00        0.20      0.94 o 
  -7  -2   3       31.71       26.27      2.36 o 
  -6  -2   3      247.13      251.65      8.81 o 
  -5  -2   3        4.02        4.70      3.35 o 
  -4  -2   3      178.23      183.09      8.35 o 
  -3  -2   3       71.76       71.32      2.76 o 
  -2  -2   3        1.45        0.76      0.34 o 
  -1  -2   3      604.58      531.13      9.45 o 
   0  -2   3      368.57      340.03      5.35 o 
   1  -2   3      476.47      456.11      2.91 o 
   2  -2   3      253.00      259.84      2.62 o 
   3  -2   3      195.45      194.36      3.78 o 
   4  -2   3       58.30       59.96      1.41 o 
   5  -2   3      177.34      194.27      3.60 o 
   6  -2   3       67.96       70.33      5.72 o 
   7  -2   3       19.73       17.76      2.17 o 
   8  -2   3      204.86      201.27     11.34 o 
   9  -2   3      112.93      115.06      8.81 o 
  -9  -1   3       59.41       64.46      5.20 o 
  -8  -1   3        1.22        1.30      1.44 o 
  -7  -1   3        6.64        7.12      3.98 o 
  -6  -1   3       98.67      102.74      7.58 o 
  -5  -1   3       10.05       10.71      1.47 o 
  -4  -1   3        4.53        4.11      2.43 o 
  -3  -1   3     1154.62     1166.70     65.37 o 
  -2  -1   3       95.81      100.58      2.15 o 
  -1  -1   3      539.95      518.95     19.86 o 
   0  -1   3      244.68      237.81      3.96 o 
   1  -1   3     1051.73      941.55      7.61 o 
   2  -1   3       25.80       24.67      0.57 o 
   3  -1   3      386.44      397.33      8.83 o 
   4  -1   3       23.42       24.69      1.68 o 
   5  -1   3      154.08      146.62      5.64 o 
   6  -1   3       51.34       48.88      2.49 o 
   7  -1   3        0.02        0.18      0.41 o 
   8  -1   3       85.17       90.57     11.19 o 
   9  -1   3        0.43        0.40      2.52 o 
  -9   0   3        1.23        1.42      2.17 o 
  -8   0   3        1.04        1.08      0.86 o 
  -7   0   3      422.32      425.91     12.29 o 
  -6   0   3      119.20      116.17      5.92 o 
  -5   0   3       45.19       49.04      2.87 o 
  -4   0   3       11.21        8.90      1.02 o 
  -3   0   3      277.48      308.51      6.63 o 
  -2   0   3      223.13      251.24      5.93 o 
  -1   0   3      423.61      440.21     10.71 o 
   0   0   3      171.64      164.40      4.89 o 
   1   0   3     3419.57     3078.13     68.55 o 
   2   0   3     2003.69     1860.68     16.34 o 
   3   0   3      166.03      164.72      4.71 o 
   4   0   3       35.15       35.81      1.35 o 
   5   0   3        3.96        3.90      1.39 o 
   6   0   3       42.12       42.61      2.93 o 
   7   0   3       53.59       52.77      3.02 o 
   8   0   3      116.55      113.23     13.46 o 
   9   0   3        9.85        8.66      2.77 o 
  -9   1   3        0.18        0.32      1.19 o 
  -8   1   3        9.52        7.77      2.86 o 
  -7   1   3       46.71       46.56      2.50 o 
  -6   1   3       26.76       26.54      2.72 o 
  -5   1   3       41.65       46.93      1.96 o 
  -4   1   3      158.41      178.51      4.30 o 
  -3   1   3      195.29      214.85      3.60 o 
  -2   1   3      474.00      486.30      7.41 o 
  -1   1   3      481.80      440.93      8.17 o 
   0   1   3      147.33      142.22      3.91 o 
   1   1   3      228.38      235.95      2.44 o 
   2   1   3      102.58       93.43      1.60 o 
   3   1   3       14.65       14.87      1.13 o 
   4   1   3       37.32       37.52      1.78 o 
   5   1   3       26.86       24.57      2.59 o 
   6   1   3      141.31      146.51      5.20 o 
   7   1   3       15.95       13.57      1.64 o 
   8   1   3        0.46        0.39      0.82 o 
 -10   2   3       22.24       20.38      5.73 o 
  -9   2   3        2.44        2.20      3.67 o 
  -8   2   3       13.52       10.91      7.78 o 
  -7   2   3       43.08       44.44      2.60 o 
  -6   2   3      324.98      306.78      8.09 o 
  -5   2   3      181.04      175.80     10.77 o 
  -4   2   3       80.41      109.18      2.41 o 
  -3   2   3       35.79       43.76      1.50 o 
  -2   2   3       80.68       88.59      1.66 o 
  -1   2   3        0.01        0.45      0.25 o 
   0   2   3        9.98       10.10      0.54 o 
   1   2   3      234.13      211.95      3.87 o 
   2   2   3      337.56      379.98      4.93 o 
   3   2   3       97.38      104.20      2.05 o 
   4   2   3       14.36       13.34      1.04 o 
   5   2   3       17.40       18.45      1.88 o 
   6   2   3       35.45       37.20      2.71 o 
   7   2   3       20.15       17.21      1.98 o 
   8   2   3        0.15        0.08      0.77 o 
 -10   3   3        0.24        0.22      1.79 o 
  -9   3   3        0.33        0.62      1.83 o 
  -8   3   3       17.03       16.06      2.69 o 
  -7   3   3      341.19      339.94     14.65 o 
  -6   3   3       42.65       38.86      1.63 o 
  -5   3   3       18.19       17.20      1.03 o 
  -4   3   3       25.46       25.21      1.90 o 
  -3   3   3        0.32        1.06      0.68 o 
  -2   3   3       47.16       56.00      1.50 o 
  -1   3   3      574.74      590.93      7.46 o 
   0   3   3      185.99      192.25      7.39 o 
   1   3   3      262.45      282.49      3.94 o 
   2   3   3        3.39        3.66      0.67 o 
   3   3   3        1.73        4.85      0.80 o 
   4   3   3       57.92       58.46      2.34 o 
   5   3   3       20.85       18.35      1.58 o 
   6   3   3       13.59       14.74      2.13 o 
   7   3   3        3.86        5.46      1.87 o 
   8   3   3        8.98        8.47      2.57 o 
 -10   4   3        0.98        0.67      2.72 o 
  -9   4   3        3.11        2.27      2.35 o 
  -8   4   3        5.27        3.37      2.76 o 
  -7   4   3       59.39       56.71      4.57 o 
  -6   4   3      100.45       94.37      4.94 o 
  -5   4   3        0.29        1.09      0.68 o 
  -4   4   3        0.30        0.27      0.29 o 
  -3   4   3        4.63        5.43      1.10 o 
  -2   4   3     1051.67     1095.32     61.36 o 
  -1   4   3        7.86       10.05      0.90 o 
   0   4   3        8.46        7.22      0.57 o 
   1   4   3      163.81      155.93      4.75 o 
   2   4   3       27.40       28.16      2.80 o 
   3   4   3      119.70      102.15      5.31 o 
   4   4   3      122.86      115.53      7.09 o 
   5   4   3        0.02        0.24      1.13 o 
   6   4   3        6.80        5.48      4.67 o 
   7   4   3        4.38        2.43      4.27 o 
  -9   5   3       34.26       36.45      4.93 o 
  -8   5   3        3.82        5.10      4.07 o 
  -7   5   3      192.00      197.12     13.17 o 
  -6   5   3        0.21        0.15      0.54 o 
  -5   5   3      276.32      263.81      9.58 o 
  -4   5   3       86.73       81.56      3.07 o 
  -3   5   3       11.62        8.87      1.21 o 
  -2   5   3      242.52      279.06      6.65 o 
  -1   5   3       56.60       52.47      1.70 o 
   0   5   3       24.79       20.97      2.42 o 
   1   5   3       21.04       23.55      2.49 o 
   2   5   3       59.88       73.97      6.95 o 
   3   5   3       83.05       76.10      4.55 o 
   4   5   3        0.11       -0.12      1.17 o 
   5   5   3       11.82       16.48      2.53 o 
   6   5   3        6.90        9.15      3.05 o 
  -9   6   3       23.46       26.67      3.63 o 
  -8   6   3       47.60       51.96      5.44 o 
  -7   6   3       18.87       17.51      3.08 o 
  -6   6   3        6.06        7.54      1.24 o 
  -5   6   3       69.61       69.96      4.61 o 
  -4   6   3        3.84        4.98      1.35 o 
  -3   6   3      114.24      123.32      4.12 o 
  -2   6   3        8.69        8.30      0.87 o 
  -1   6   3      211.11      208.01      7.09 o 
   0   6   3        9.63       11.55      2.81 o 
   1   6   3      284.63      287.07     10.87 o 
   2   6   3        5.24        3.31      3.13 o 
   3   6   3       32.58       36.83      3.90 o 
   4   6   3       13.78       11.90      2.40 o 
   5   6   3       43.34       44.40      5.93 o 
   6   6   3       92.49       98.60     10.97 o 
  -9   7   3       21.18       17.34      3.13 o 
  -8   7   3       59.63       62.47      7.61 o 
  -7   7   3        9.94        9.44      8.78 o 
  -6   7   3      512.58      523.53     17.59 o 
  -5   7   3        0.40        2.46      2.16 o 
  -4   7   3      123.74      126.36      7.41 o 
  -3   7   3       46.48       45.60      3.18 o 
  -2   7   3        1.47        0.84      0.48 o 
  -1   7   3       31.86       30.15      2.02 o 
   0   7   3      203.88      199.20     22.97 o 
   1   7   3      165.68      154.72      8.06 o 
   2   7   3       17.60       21.35      2.95 o 
   3   7   3        1.21        1.44      1.41 o 
   4   7   3        5.11        5.86      5.75 o 
   5   7   3       12.59        9.82      3.05 o 
  -9   8   3       22.04       25.61      6.37 o 
  -8   8   3        0.26        0.21      0.93 o 
  -7   8   3       16.28       14.14      3.45 o 
  -6   8   3      167.23      189.71     13.76 o 
  -5   8   3       55.37       57.23      4.32 o 
  -4   8   3        3.41        3.57      3.44 o 
  -3   8   3        0.85        1.50      1.08 o 
  -2   8   3       93.75       94.91      5.11 o 
  -1   8   3      455.16      510.01     13.41 o 
   0   8   3       10.61        8.62      2.59 o 
   1   8   3        0.00        0.02      1.25 o 
   2   8   3        7.51        5.87      5.76 o 
   3   8   3       10.16       12.06      8.60 o 
   4   8   3       13.20       16.11      2.74 o 
  -8   9   3        5.77        2.67      6.94 o 
  -7   9   3        0.61       -0.41      3.09 o 
  -6   9   3        6.48        8.36      3.54 o 
  -5   9   3       46.11       37.55      2.51 o 
  -4   9   3      102.57      104.12      6.79 o 
  -3   9   3      172.56      173.13      9.87 o 
  -2   9   3       52.05       50.91      5.28 o 
  -1   9   3       25.75       25.18      3.15 o 
   0   9   3        1.21        1.03      2.34 o 
   1   9   3        0.00        0.50      1.23 o 
   2   9   3        0.76        0.75      1.46 o 
   3   9   3       18.83       24.17      3.46 o 
  -7  10   3       23.03       26.91      3.75 o 
  -6  10   3       11.86        8.29      2.55 o 
  -5  10   3        0.06        0.26      1.12 o 
  -4  10   3       18.66       16.56      2.52 o 
  -3  10   3       53.41       56.92      5.03 o 
  -2  10   3       72.28       72.86      5.76 o 
  -1  10   3       34.56       34.04      4.02 o 
   0  10   3        3.77        5.07      5.07 o 
   1  10   3        9.45        5.15      7.90 o 
   2  10   3        2.68        2.23      4.14 o 
  -6  11   3        0.14       -0.01      2.23 o 
  -5  11   3       32.83       34.10      7.51 o 
  -4  11   3       11.97       12.75      2.24 o 
  -3  11   3        3.75        3.78      5.34 o 
  -2  11   3       11.67       13.14      2.67 o 
  -1  11   3        1.33        2.43      2.72 o 
   0  11   3        0.20       -0.01      2.82 o 
   1 -12   4       31.92       34.20      5.05 o 
   2 -12   4        0.21        0.56      1.47 o 
   3 -12   4       33.24       35.82      2.96 o 
  -1 -11   4       41.59       41.31      4.29 o 
   0 -11   4        9.76        6.27      6.54 o 
   1 -11   4       13.41       10.99      2.83 o 
   2 -11   4        1.21        0.90      1.19 o 
   3 -11   4       54.67       60.70      5.60 o 
   4 -11   4        2.26        1.85      2.86 o 
   5 -11   4        0.54        0.22      1.25 o 
   6 -11   4       13.42       12.92      3.15 o 
  -3 -10   4        0.09        0.06      1.54 o 
  -2 -10   4        5.94        3.96      4.68 o 
  -1 -10   4       30.39       25.03      3.26 o 
   0 -10   4       38.47       45.21      3.49 o 
   1 -10   4       51.13       47.90      3.23 o 
   2 -10   4       37.79       36.90      3.16 o 
   3 -10   4       90.30       91.29      4.06 o 
   4 -10   4        2.43        1.33      1.15 o 
   5 -10   4        1.00        0.88      2.00 o 
   6 -10   4        9.27       10.05      2.20 o 
   7 -10   4       30.98       35.41      3.75 o 
  -4  -9   4       35.26       36.42      4.19 o 
  -3  -9   4       38.02       38.19      4.68 o 
  -2  -9   4        3.08        2.56      2.19 o 
  -1  -9   4        8.35        7.14      4.56 o 
   0  -9   4       12.77       12.17      2.83 o 
   1  -9   4        8.90        7.19      4.66 o 
   2  -9   4        3.48        3.00      2.68 o 
   3  -9   4        1.95        2.80      1.99 o 
   4  -9   4       27.07       25.11      2.60 o 
   5  -9   4       49.57       47.07      4.57 o 
   6  -9   4        3.72        2.76      3.59 o 
   7  -9   4        3.14        1.53      2.24 o 
   8  -9   4       22.50       21.19      5.11 o 
  -5  -8   4        0.01        0.12      1.26 o 
  -4  -8   4        4.12        2.91      2.76 o 
  -3  -8   4        7.15        5.74      4.04 o 
  -2  -8   4       19.81       17.65      2.43 o 
  -1  -8   4      139.27      126.72      5.38 o 
   0  -8   4       83.61       73.42      3.70 o 
   1  -8   4        1.92        1.12      1.00 o 
   2  -8   4       16.63       16.14      1.85 o 
   3  -8   4       75.75       75.55      3.76 o 
   4  -8   4       29.36       28.88      2.31 o 
   5  -8   4       20.51       18.91      1.61 o 
   6  -8   4        0.03        0.34      1.06 o 
   7  -8   4        0.08        0.77      2.43 o 
   8  -8   4       41.64       40.73      7.67 o 
  -6  -7   4       25.08       30.65      3.54 o 
  -5  -7   4        4.97        4.00      4.49 o 
  -4  -7   4       45.87       46.18      4.22 o 
  -3  -7   4      136.24      133.16      7.24 o 
  -2  -7   4       23.32       23.77      2.30 o 
  -1  -7   4      224.20      221.52     12.24 o 
   0  -7   4       35.13       36.52      2.43 o 
   1  -7   4       37.72       38.02      2.91 o 
   2  -7   4        9.24        9.38      1.60 o 
   3  -7   4      179.43      174.06     10.24 o 
   4  -7   4      686.79      743.80     14.48 o 
   5  -7   4        0.10        0.43      1.22 o 
   6  -7   4        1.19        0.86      1.77 o 
   7  -7   4        1.17        0.47      1.27 o 
   8  -7   4        6.14        7.46     11.32 o 
  -7  -6   4        0.16        0.27      0.90 o 
  -6  -6   4        0.06        0.38      0.77 o 
  -5  -6   4        0.05        0.10      1.15 o 
  -4  -6   4       34.42       34.79      3.02 o 
  -3  -6   4       83.31       87.99      4.44 o 
  -2  -6   4        4.88        4.80      2.95 o 
  -1  -6   4      105.79      115.49      4.00 o 
   0  -6   4      123.61      143.69      4.37 o 
   1  -6   4       12.82       13.48      1.45 o 
   2  -6   4        2.37        3.69      2.30 o 
   3  -6   4      150.22      160.38      4.24 o 
   4  -6   4      105.12      121.21      4.92 o 
   5  -6   4       65.94       64.80      3.14 o 
   6  -6   4        3.56        3.96      3.02 o 
   7  -6   4        1.28        0.95      1.81 o 
   8  -6   4       41.55       41.68      7.33 o 
   9  -6   4        7.05        3.35      9.68 o 
  -7  -5   4        7.99        9.40      1.98 o 
  -6  -5   4        0.74        1.05      1.41 o 
  -5  -5   4       12.86       10.06      1.70 o 
  -4  -5   4        2.06        1.13      0.99 o 
  -3  -5   4      881.68      934.65     59.06 o 
  -2  -5   4       37.93       33.60      2.22 o 
  -1  -5   4        0.76        0.64      0.63 o 
   0  -5   4        4.12        6.17      1.28 o 
   1  -5   4        1.80        2.72      1.62 o 
   2  -5   4      297.64      327.07      6.71 o 
   3  -5   4        1.58        1.03      0.55 o 
   4  -5   4        4.20        4.41      0.81 o 
   5  -5   4       24.08       24.60      2.06 o 
   6  -5   4        5.64        5.99      1.56 o 
   7  -5   4       13.63       12.49      1.88 o 
   8  -5   4       14.05       17.50      4.41 o 
   9  -5   4        0.81        0.24      1.52 o 
  -8  -4   4        0.00        0.17      0.82 o 
  -7  -4   4       23.29       28.88      2.91 o 
  -6  -4   4        0.02        0.07      0.99 o 
  -5  -4   4       30.14       32.33      2.35 o 
  -4  -4   4      341.54      366.87     10.60 o 
  -3  -4   4      232.82      250.21      7.16 o 
  -2  -4   4        0.08        0.63      0.51 o 
  -1  -4   4       38.37       30.22      1.85 o 
   0  -4   4       28.56       24.52      1.23 o 
   1  -4   4       76.43       79.77      2.56 o 
   2  -4   4     2231.82     2227.24     44.50 o 
   3  -4   4      283.51      308.98      4.66 o 
   4  -4   4        0.84        0.33      0.36 o 
   5  -4   4       24.80       24.94      1.61 o 
   6  -4   4        0.11        0.52      1.14 o 
   7  -4   4       14.00       12.26      2.18 o 
   8  -4   4       26.84       30.44      6.17 o 
   9  -4   4       21.15       24.22      6.70 o 
  -8  -3   4       37.71       39.58      3.30 o 
  -7  -3   4        0.37        0.13      1.04 o 
  -6  -3   4        3.43        3.68      2.24 o 
  -5  -3   4      131.53      136.86      8.20 o 
  -4  -3   4      376.18      397.37      8.59 o 
  -3  -3   4       96.17       92.88      3.72 o 
  -2  -3   4      152.16      163.31      3.93 o 
  -1  -3   4       22.09       24.82      1.36 o 
   0  -3   4       40.17       33.92      1.45 o 
   1  -3   4     1070.94     1044.95     51.96 o 
   2  -3   4        0.19        3.29      1.56 o 
   3  -3   4        5.43        6.30      0.65 o 
   4  -3   4      216.26      213.93      4.62 o 
   5  -3   4        3.91        3.15      0.64 o 
   6  -3   4       45.85       40.28      2.22 o 
   7  -3   4       37.04       38.21      3.01 o 
   8  -3   4        1.05        1.10      2.28 o 
   9  -3   4       86.43       89.36      8.28 o 
  -9  -2   4        0.50        0.40      1.44 o 
  -8  -2   4       12.14        9.79      2.18 o 
  -7  -2   4        7.57        4.90      1.67 o 
  -6  -2   4      129.52      118.64      5.45 o 
  -5  -2   4      129.95      125.13      4.71 o 
  -4  -2   4        7.60        5.54      2.94 o 
  -3  -2   4        1.34        2.27      1.23 o 
  -2  -2   4      684.50      727.26     11.12 o 
  -1  -2   4       63.98       64.46      2.10 o 
   0  -2   4      148.30      142.68      3.41 o 
   1  -2   4       48.97       48.57      1.20 o 
   2  -2   4       10.07        9.86      1.05 o 
   3  -2   4       71.36       70.13      1.53 o 
   4  -2   4      111.70      108.01      2.99 o 
   5  -2   4      184.76      187.01      4.83 o 
   6  -2   4        0.13        0.15      0.36 o 
   7  -2   4        0.04        0.00      0.75 o 
   8  -2   4        4.67        5.12      4.19 o 
   9  -2   4       76.88       79.92      7.36 o 
  -9  -1   4        2.97        3.49      6.41 o 
  -8  -1   4        8.44        7.90      2.38 o 
  -7  -1   4       72.46       61.98      3.56 o 
  -6  -1   4        0.14        0.51      0.85 o 
  -5  -1   4      108.08      114.63      3.84 o 
  -4  -1   4        6.23        6.91      1.16 o 
  -3  -1   4        8.60       11.79      1.18 o 
  -2  -1   4      862.94      906.29      8.83 o 
  -1  -1   4        0.35        0.56      0.28 o 
   0  -1   4       13.69       15.21      0.75 o 
   1  -1   4        3.82        4.53      0.71 o 
   2  -1   4      317.33      307.45      4.98 o 
   3  -1   4        4.86        5.94      0.85 o 
   4  -1   4        0.45        0.54      0.41 o 
   5  -1   4        0.66        0.88      0.58 o 
   6  -1   4        6.47        5.86      1.13 o 
   7  -1   4        0.00        0.34      0.45 o 
   8  -1   4       35.52       35.06      5.53 o 
   9  -1   4       66.03       72.55      7.01 o 
  -9   0   4        1.47        1.57      1.83 o 
  -8   0   4       17.01       15.74      1.78 o 
  -7   0   4       39.82       40.90      3.56 o 
  -6   0   4        7.98       11.89      2.25 o 
  -5   0   4       25.23       28.55      2.08 o 
  -4   0   4       60.65       56.30      2.48 o 
  -3   0   4      708.22      716.39     78.12 o 
  -2   0   4        7.59        5.64      0.75 o 
  -1   0   4       69.50       73.90      1.34 o 
   0   0   4        2.70        3.33      0.44 o 
   1   0   4       25.18       26.52      0.64 o 
   2   0   4       55.63       53.13      1.00 o 
   3   0   4      430.45      427.94     13.81 o 
   4   0   4       79.95       81.61      2.40 o 
   5   0   4       57.06       55.37      2.76 o 
   6   0   4       68.98       71.61      3.38 o 
   7   0   4       44.99       43.58      2.44 o 
   8   0   4        0.01        0.08      1.25 o 
  -9   1   4       14.23       15.05      3.21 o 
  -8   1   4        3.20        5.07      5.66 o 
  -7   1   4      112.75      107.28      9.17 o 
  -6   1   4      216.91      220.24     13.72 o 
  -5   1   4        1.48        2.18      1.32 o 
  -4   1   4       21.48       24.33      2.28 o 
  -3   1   4      136.49      149.55      4.13 o 
  -2   1   4      101.43      108.72      2.24 o 
  -1   1   4        2.20        2.77      0.40 o 
   0   1   4      164.41      170.71      3.86 o 
   1   1   4     2094.61     1913.45     27.49 o 
   2   1   4     1653.13     1573.13     77.87 o 
   3   1   4       14.28       12.61      0.99 o 
   4   1   4        0.00        0.15      0.35 o 
   5   1   4        6.15        5.39      1.17 o 
   6   1   4        3.67        3.16      3.45 o 
   7   1   4       60.34       60.02      4.23 o 
  -9   2   4       15.56       19.53      3.50 o 
  -8   2   4       57.93       60.84      6.18 o 
  -7   2   4       21.50       20.64      1.79 o 
  -6   2   4       40.72       36.07      3.18 o 
  -5   2   4       32.43       30.10      2.06 o 
  -4   2   4        0.63        1.33      0.73 o 
  -3   2   4       26.96       27.69      1.26 o 
  -2   2   4       32.55       32.87      1.24 o 
  -1   2   4      405.46      407.60      9.66 o 
   0   2   4      275.26      313.40      8.09 o 
   1   2   4       39.77       33.58      1.18 o 
   2   2   4      196.06      211.62      3.26 o 
   3   2   4      271.66      264.39      5.61 o 
   4   2   4        2.42        2.17      1.42 o 
   5   2   4      220.22      215.23     10.78 o 
   6   2   4       37.06       34.50      3.27 o 
   7   2   4       10.19        8.50      8.90 o 
  -9   3   4        2.21        1.03      2.38 o 
  -8   3   4        0.43        0.12      1.52 o 
  -7   3   4        0.00       -0.02      0.58 o 
  -6   3   4      953.23     1010.76     42.35 o 
  -5   3   4      133.79      134.77      4.35 o 
  -4   3   4      163.73      172.58      5.17 o 
  -3   3   4      417.27      425.03      6.63 o 
  -2   3   4        0.10        0.52      0.55 o 
  -1   3   4      101.05      121.94      3.29 o 
   0   3   4      406.88      440.52     13.07 o 
   1   3   4       27.97       28.09      1.30 o 
   2   3   4        1.22        1.50      0.72 o 
   3   3   4      260.01      263.06      5.20 o 
   4   3   4       31.48       32.95      1.93 o 
   5   3   4       24.94       21.39      2.96 o 
   6   3   4        8.17        9.70      1.94 o 
   7   3   4       29.92       33.00      6.89 o 
  -9   4   4       10.05       10.24      3.86 o 
  -8   4   4       14.78       12.87      8.39 o 
  -7   4   4       13.48       12.84      3.32 o 
  -6   4   4      233.40      219.65      7.94 o 
  -5   4   4       40.02       36.25      1.75 o 
  -4   4   4        8.97        8.05      1.75 o 
  -3   4   4       43.48       36.62      2.04 o 
  -2   4   4      227.65      239.82      4.77 o 
  -1   4   4       91.39       95.08      2.25 o 
   0   4   4       11.85       13.26      1.38 o 
   1   4   4        2.49        3.18      2.09 o 
   2   4   4      375.03      374.11      9.50 o 
   3   4   4      148.10      130.26     12.31 o 
   4   4   4        1.51        1.06      1.27 o 
   5   4   4       39.48       37.33      3.81 o 
   6   4   4       28.17       31.25      3.49 o 
   7   4   4        3.99        2.54      5.38 o 
  -9   5   4       27.76       27.56      4.84 o 
  -8   5   4        1.51        1.68      1.80 o 
  -7   5   4       59.35       63.55      5.27 o 
  -6   5   4      155.99      141.03      5.92 o 
  -5   5   4       28.61       21.65      2.23 o 
  -4   5   4       19.63       17.93      1.65 o 
  -3   5   4       33.96       31.90      2.53 o 
  -2   5   4      307.80      317.21      8.33 o 
  -1   5   4       26.80       28.55      1.38 o 
   0   5   4        2.53        4.00      3.37 o 
   1   5   4       24.19       20.22      3.04 o 
   2   5   4      871.68      854.43     23.26 o 
   3   5   4       15.66       10.25      2.23 o 
   4   5   4        5.75        7.51      2.50 o 
   5   5   4        4.35        4.95      5.61 o 
   6   5   4        1.38        2.77      3.39 o 
  -9   6   4        9.14        6.65      5.99 o 
  -8   6   4       30.00       33.77      5.14 o 
  -7   6   4       23.55       25.58      3.47 o 
  -6   6   4       60.36       54.76      3.76 o 
  -5   6   4       20.54       23.59      2.15 o 
  -4   6   4      344.20      373.85     23.74 o 
  -3   6   4        7.02        6.38      1.87 o 
  -2   6   4       30.83       28.49      2.40 o 
  -1   6   4       28.80       26.22      2.18 o 
   0   6   4       51.30       55.02      4.72 o 
   1   6   4       76.09       74.86      5.16 o 
   2   6   4        0.16        0.24      1.41 o 
   3   6   4       12.05       13.49      3.13 o 
   4   6   4        2.10        2.52      3.27 o 
   5   6   4        1.60        2.07      2.54 o 
  -9   7   4        5.55        6.35      8.51 o 
  -8   7   4        0.73        0.86      1.46 o 
  -7   7   4       51.56       51.18      4.42 o 
  -6   7   4       93.46       88.61      4.19 o 
  -5   7   4       11.93        8.50      2.02 o 
  -4   7   4      142.94      138.72      5.49 o 
  -3   7   4      119.11      113.44      5.64 o 
  -2   7   4      284.31      296.92     18.86 o 
  -1   7   4      144.03      109.61     19.51 o 
   0   7   4       61.98       58.31      4.42 o 
   1   7   4        0.52        2.09      1.73 o 
   2   7   4        0.95        1.55      1.44 o 
   3   7   4        7.09        7.48      2.60 o 
   4   7   4        0.06        0.38      1.30 o 
   5   7   4        2.92        2.87      4.80 o 
  -8   8   4        0.06        0.54      1.91 o 
  -7   8   4       11.58       10.94      8.85 o 
  -6   8   4       89.15       80.05      5.61 o 
  -5   8   4       97.48       83.11      6.31 o 
  -4   8   4        0.26        0.45      0.74 o 
  -3   8   4        0.35        0.41      0.91 o 
  -2   8   4       17.53       15.48      1.83 o 
  -1   8   4       89.57       92.05      8.09 o 
   0   8   4       40.35       40.87      6.12 o 
   1   8   4       10.77        9.48      3.03 o 
   2   8   4        4.80        3.48      2.80 o 
   3   8   4        1.70        0.97      1.21 o 
   4   8   4       53.24       61.42      5.15 o 
  -8   9   4       50.23       54.82      5.70 o 
  -7   9   4        9.53        6.18      6.74 o 
  -6   9   4       32.61       33.77      4.34 o 
  -5   9   4       24.55       22.56      2.70 o 
  -4   9   4       92.45       91.50      4.79 o 
  -3   9   4       48.40       45.65      4.76 o 
  -2   9   4       58.67       55.01      6.35 o 
  -1   9   4      129.62      135.19      7.54 o 
   0   9   4       47.60       42.80      4.29 o 
   1   9   4        0.73        1.13      1.93 o 
   2   9   4        4.93        5.63      7.34 o 
  -7  10   4        0.07        0.73      1.15 o 
  -6  10   4        8.97       11.69      2.52 o 
  -5  10   4       11.62        8.61     13.72 o 
  -4  10   4        0.92        2.08      3.06 o 
  -3  10   4        0.00        0.72      1.56 o 
  -2  10   4        8.08       10.20      3.18 o 
  -1  10   4        0.00        0.34      1.35 o 
   0  10   4        0.54        0.26      0.86 o 
   1  10   4        2.83        2.21      2.36 o 
  -5  11   4       12.35       12.20      9.34 o 
  -4  11   4        1.18        1.45      2.00 o 
  -3  11   4        6.65        3.79      4.83 o 
  -2  11   4       11.91       13.37      3.18 o 
  -1  11   4        9.90        8.67      7.18 o 
  -1 -11   5       93.49      102.92     11.71 o 
   0 -11   5        0.44        0.42      1.04 o 
   1 -11   5        0.03        0.25      0.93 o 
   2 -11   5        5.35        3.12      3.17 o 
   3 -11   5        0.01        0.19      1.00 o 
   4 -11   5       31.67       35.37      4.31 o 
   5 -11   5       22.88       18.88      3.08 o 
  -3 -10   5        0.01        0.08      0.82 o 
  -2 -10   5        6.20        4.83      6.95 o 
  -1 -10   5       75.36       77.94      6.02 o 
   0 -10   5       90.75       81.60      5.38 o 
   1 -10   5       26.01       23.27      2.51 o 
   2 -10   5       35.18       34.01      3.52 o 
   3 -10   5       41.76       41.77      3.76 o 
   4 -10   5        3.76        5.14      1.38 o 
   5 -10   5        5.76        3.42      3.55 o 
   6 -10   5        0.20        0.32      1.15 o 
  -4  -9   5       33.58       38.66      4.25 o 
  -3  -9   5       58.09       63.45      5.08 o 
  -2  -9   5        0.92        0.60      0.73 o 
  -1  -9   5        0.00       -0.10      1.00 o 
   0  -9   5      114.67      110.89      7.39 o 
   1  -9   5        0.98        1.50      1.11 o 
   2  -9   5        0.80        0.77      1.14 o 
   3  -9   5        0.01        0.37      0.66 o 
   4  -9   5       40.50       37.92      3.58 o 
   5  -9   5        3.02        2.95      4.19 o 
   6  -9   5       23.76       23.49      3.56 o 
   7  -9   5        5.31        5.04     11.27 o 
  -5  -8   5        4.10        2.24      3.94 o 
  -4  -8   5       23.02       25.64      3.00 o 
  -3  -8   5       39.98       43.86      3.29 o 
  -2  -8   5       43.26       44.66      3.72 o 
  -1  -8   5       24.06       22.22      2.16 o 
   0  -8   5      118.92      113.85      4.98 o 
   1  -8   5       86.03       92.89      4.59 o 
   2  -8   5        1.53        1.31      1.06 o 
   3  -8   5        9.66        8.94      2.74 o 
   4  -8   5       34.28       33.26      2.86 o 
   5  -8   5      120.63      124.30      9.49 o 
   6  -8   5       13.35       10.24      1.89 o 
   7  -8   5       11.30       10.28      3.65 o 
   8  -8   5        2.42        0.82      4.64 o 
  -6  -7   5        4.52        2.68      4.29 o 
  -5  -7   5       10.02       11.66      2.20 o 
  -4  -7   5        0.58        0.76      0.99 o 
  -3  -7   5       18.20       16.22      2.45 o 
  -2  -7   5      117.58      112.94      5.36 o 
  -1  -7   5        1.16        0.66      0.88 o 
   0  -7   5       54.85       44.83      3.42 o 
   1  -7   5      107.69      102.44      6.56 o 
   2  -7   5       49.56       48.47      3.73 o 
   3  -7   5       22.93       21.11      1.93 o 
   4  -7   5       73.89       64.86      3.80 o 
   5  -7   5       76.72       76.50      5.78 o 
   6  -7   5        0.03        0.08      1.03 o 
   7  -7   5       10.99        9.92      3.88 o 
   8  -7   5        2.86        1.16      2.12 o 
  -6  -6   5        7.07        9.37      2.13 o 
  -5  -6   5        5.33        6.99      4.93 o 
  -4  -6   5       12.65       10.74      1.72 o 
  -3  -6   5      218.64      230.50      7.76 o 
  -2  -6   5       44.76       42.56      3.37 o 
  -1  -6   5        5.32        7.61      4.01 o 
   0  -6   5        1.02        1.74      1.14 o 
   1  -6   5       31.10       28.31      2.38 o 
   2  -6   5        2.05        2.02      1.26 o 
   3  -6   5      697.32      743.18     19.62 o 
   4  -6   5     1732.57     1780.45     20.49 o 
   5  -6   5      119.16      128.89      4.64 o 
   6  -6   5        4.65        5.72      1.50 o 
   7  -6   5        6.03        4.98      8.48 o 
   8  -6   5        3.09        2.43      4.12 o 
  -7  -5   5       36.93       47.53      3.38 o 
  -6  -5   5        0.12        0.29      0.81 o 
  -5  -5   5      107.01      104.66      5.27 o 
  -4  -5   5        5.71        5.49      3.21 o 
  -3  -5   5      134.74      141.95      8.59 o 
  -2  -5   5        0.13        0.29      0.71 o 
  -1  -5   5       13.16       12.21      1.63 o 
   0  -5   5       62.79       67.17      3.46 o 
   1  -5   5        1.13        3.02      1.72 o 
   2  -5   5       49.11       55.00      3.46 o 
   3  -5   5      137.47      139.84      4.65 o 
   4  -5   5       43.72       46.22      2.87 o 
   5  -5   5       55.68       54.74      2.72 o 
   6  -5   5       39.64       33.66      3.18 o 
   7  -5   5        0.19        0.74      2.83 o 
   8  -5   5       40.71       40.10      7.87 o 
  -8  -4   5        0.00        0.33      0.81 o 
  -7  -4   5        1.97        1.24      1.20 o 
  -6  -4   5        0.00       -0.15      1.43 o 
  -5  -4   5       19.26       18.93      3.02 o 
  -4  -4   5      144.35      152.63      9.02 o 
  -3  -4   5      148.39      148.89      6.85 o 
  -2  -4   5      127.76      122.47      5.27 o 
  -1  -4   5       70.26       71.01      7.89 o 
   0  -4   5      197.89      197.75      5.86 o 
   1  -4   5        6.80        6.27      1.38 o 
   2  -4   5        2.38        3.53      1.13 o 
   3  -4   5       17.93       19.18      1.26 o 
   4  -4   5      131.51      126.18      3.53 o 
   5  -4   5       19.29       19.00      1.35 o 
   6  -4   5      255.50      263.99     12.34 o 
   7  -4   5       33.21       33.10      5.16 o 
   8  -4   5       13.82       14.26      3.94 o 
  -8  -3   5       51.35       61.47      3.78 o 
  -7  -3   5        0.62        1.36      0.92 o 
  -6  -3   5       13.24        9.27      1.80 o 
  -5  -3   5       51.38       48.43      3.23 o 
  -4  -3   5        5.01        7.39      3.74 o 
  -3  -3   5      309.58      335.46     11.18 o 
  -2  -3   5        3.33        4.38      2.39 o 
  -1  -3   5        1.37        2.82      1.76 o 
   0  -3   5        0.05        0.15      0.44 o 
   1  -3   5      225.84      238.98      4.75 o 
   2  -3   5       39.36       43.47      1.35 o 
   3  -3   5       21.28       22.18      1.38 o 
   4  -3   5       91.49       95.65      2.12 o 
   5  -3   5        5.04        4.41      1.13 o 
   6  -3   5       10.46        8.98      1.23 o 
   7  -3   5       23.91       26.44      6.00 o 
   8  -3   5        0.48        0.57      0.94 o 
  -8  -2   5        0.64        0.18      0.77 o 
  -7  -2   5       23.05       26.41      2.75 o 
  -6  -2   5      199.59      192.95      7.60 o 
  -5  -2   5       35.19       32.21      2.95 o 
  -4  -2   5        5.23        6.49      3.45 o 
  -3  -2   5        0.71        2.11      1.34 o 
  -2  -2   5       55.34       61.92      2.42 o 
  -1  -2   5       68.49       67.21      2.38 o 
   0  -2   5       69.47       73.24      1.70 o 
   1  -2   5      114.52      108.14      4.63 o 
   2  -2   5        3.11        4.71      3.15 o 
   3  -2   5       29.81       29.22      2.48 o 
   4  -2   5       46.62       46.26      3.49 o 
   5  -2   5      240.85      246.01     12.69 o 
   6  -2   5       24.57       23.27      2.33 o 
   7  -2   5       72.71       83.22      8.21 o 
   8  -2   5       25.80       29.35      5.43 o 
  -9  -1   5        2.36        1.24      2.09 o 
  -8  -1   5        7.33        8.77      2.05 o 
  -7  -1   5       13.50       13.97      2.21 o 
  -6  -1   5      258.61      235.17      8.99 o 
  -5  -1   5        7.66        8.38      1.96 o 
  -4  -1   5       35.37       38.93      2.60 o 
  -3  -1   5       22.72       25.13      2.34 o 
  -2  -1   5      165.54      182.41      4.06 o 
  -1  -1   5      417.66      446.08     13.72 o 
   0  -1   5      316.09      320.33      6.43 o 
   1  -1   5       25.18       24.96      2.39 o 
   2  -1   5      642.97      667.26     14.49 o 
   3  -1   5       30.13       33.12      2.63 o 
   4  -1   5      117.21      120.65      2.78 o 
   5  -1   5        4.42        4.84      0.88 o 
   6  -1   5        2.40        1.61      2.15 o 
   7  -1   5        2.83        1.53      5.03 o 
   8  -1   5       31.91       31.70      4.51 o 
  -9   0   5      101.46      118.02      8.44 o 
  -8   0   5        1.47        1.00      1.40 o 
  -7   0   5       22.24       25.59      2.77 o 
  -6   0   5      211.32      194.16      7.84 o 
  -5   0   5        0.74        1.21      0.98 o 
  -4   0   5       95.35       93.52      3.89 o 
  -3   0   5        6.18        5.48      1.53 o 
  -2   0   5       87.27      105.08      3.48 o 
  -1   0   5       25.86       25.39      1.23 o 
   0   0   5        6.27        7.33      0.83 o 
   1   0   5       60.64       65.84      3.95 o 
   2   0   5      183.00      185.85      4.93 o 
   3   0   5      294.90      311.84      7.05 o 
   4   0   5      127.24      127.15      5.12 o 
   5   0   5       11.94       11.68      1.23 o 
   6   0   5       61.02       61.84      4.08 o 
   7   0   5        1.15        1.40      2.63 o 
  -9   1   5        1.26        1.18      1.70 o 
  -8   1   5        0.13       -0.03      2.10 o 
  -7   1   5        0.16        0.14      1.55 o 
  -6   1   5       66.34       57.02      3.57 o 
  -5   1   5      342.33      352.83     12.21 o 
  -4   1   5        0.04        0.33      0.64 o 
  -3   1   5      468.63      542.92      8.83 o 
  -2   1   5        1.39        1.33      0.79 o 
  -1   1   5        4.92        3.25      0.55 o 
   0   1   5        0.18        0.24      0.26 o 
   1   1   5      478.88      469.08     14.86 o 
   2   1   5       93.78       81.82      1.86 o 
   3   1   5       16.73       16.65      0.93 o 
   4   1   5       29.64       30.29      1.54 o 
   5   1   5      105.85      105.02      4.25 o 
   6   1   5       49.02       43.00      3.95 o 
   7   1   5        5.68        6.10      1.95 o 
  -9   2   5        8.28        6.92      9.07 o 
  -8   2   5       17.31       11.51      9.91 o 
  -7   2   5       47.37       44.57      3.53 o 
  -6   2   5       21.81       19.59      1.91 o 
  -5   2   5      450.45      441.97     14.94 o 
  -4   2   5       18.34       16.23      1.89 o 
  -3   2   5       63.38       61.40      2.73 o 
  -2   2   5        0.87        2.86      1.63 o 
  -1   2   5       20.59       28.00      1.14 o 
   0   2   5       81.99       88.94      1.96 o 
   1   2   5      151.15      152.00      2.62 o 
   2   2   5      406.42      421.25      5.95 o 
   3   2   5       24.71       24.66      1.70 o 
   4   2   5      132.27      125.53      4.27 o 
   5   2   5       83.67       75.63      4.52 o 
   7   2   5        4.70        3.99      7.41 o 
  -9   3   5        6.70        4.68      7.27 o 
  -8   3   5       13.68       12.15      2.61 o 
  -7   3   5       11.75        9.10      1.57 o 
  -6   3   5       23.37       21.54      2.21 o 
  -5   3   5      201.83      200.40      7.15 o 
  -4   3   5      141.74      142.80      4.49 o 
  -3   3   5       35.20       37.14      2.18 o 
  -2   3   5        3.53        4.97      1.16 o 
  -1   3   5      287.92      322.52      6.97 o 
   0   3   5        2.34        1.86      0.94 o 
   1   3   5        3.31        1.88      1.00 o 
   2   3   5       33.30       34.10      1.47 o 
   3   3   5      126.10      117.92      6.64 o 
   4   3   5      167.87      153.14      6.65 o 
   5   3   5        3.79        2.00      2.13 o 
   6   3   5       31.05       26.21      4.64 o 
   7   3   5       75.12       85.91      6.78 o 
  -9   4   5       20.84       20.24      4.81 o 
  -8   4   5        0.00        0.52      1.73 o 
  -7   4   5       35.15       30.01      3.47 o 
  -6   4   5       96.73       94.79      4.27 o 
  -5   4   5      640.03      683.86     34.31 o 
  -4   4   5       38.06       41.56      2.44 o 
  -3   4   5       44.44       42.11      2.44 o 
  -2   4   5        4.96        5.46      2.38 o 
  -1   4   5       38.75       38.15      1.74 o 
   0   4   5      180.78      196.50      4.44 o 
   1   4   5       14.19       13.54      0.70 o 
   2   4   5       27.21       26.85      3.26 o 
   3   4   5       32.41       28.53      2.68 o 
   4   4   5       55.74       55.85      4.03 o 
   5   4   5        2.66        1.35      2.89 o 
   6   4   5        1.62        0.73      4.01 o 
  -9   5   5       14.07       11.23      5.26 o 
  -8   5   5        1.68        1.12      1.07 o 
  -7   5   5       24.33       22.40      3.25 o 
  -6   5   5      107.47       99.33      4.39 o 
  -5   5   5      259.20      259.98      8.89 o 
  -4   5   5       78.66       76.54      3.75 o 
  -3   5   5       76.52       73.98      3.38 o 
  -2   5   5        8.15        6.86      1.25 o 
  -1   5   5      430.28      442.59     21.21 o 
   0   5   5        0.66        0.19      0.32 o 
   1   5   5       36.67       33.28      3.83 o 
   2   5   5       83.70       67.73      4.70 o 
   3   5   5       15.58       20.80      2.44 o 
   4   5   5        0.53        0.95      1.18 o 
   5   5   5        8.48       10.47      2.21 o 
   6   5   5        2.98        1.56      4.51 o 
  -9   6   5       15.90       14.48      4.02 o 
  -8   6   5       47.88       49.14      6.31 o 
  -7   6   5        0.71        1.17      1.07 o 
  -6   6   5       18.74       16.03      1.94 o 
  -5   6   5      346.19      351.97     10.77 o 
  -4   6   5        4.27        4.87      3.54 o 
  -3   6   5       26.31       25.71      2.55 o 
  -2   6   5       25.45       30.20      2.99 o 
  -1   6   5       29.55       29.27      2.47 o 
   0   6   5        6.33        7.13      2.34 o 
   1   6   5       12.52       10.05      3.44 o 
   2   6   5       14.35       12.17      6.00 o 
   3   6   5       46.14       42.02      3.63 o 
   4   6   5       11.53        9.65      3.26 o 
   5   6   5        7.49       10.23      3.47 o 
  -8   7   5       42.51       52.91      5.86 o 
  -7   7   5        0.70        0.83      1.61 o 
  -6   7   5       30.50       29.64      2.74 o 
  -5   7   5        1.60        1.12      1.22 o 
  -4   7   5        3.09        2.22      2.19 o 
  -3   7   5      145.31      140.82      6.02 o 
  -2   7   5      181.58      171.26      6.93 o 
  -1   7   5        1.02        1.84      1.95 o 
   0   7   5       21.74       24.71      3.72 o 
   1   7   5        2.54        1.58      1.54 o 
   2   7   5       24.34       21.10      3.51 o 
   3   7   5        0.21        0.10      1.38 o 
   4   7   5        2.42        2.84      3.99 o 
  -8   8   5        3.33        2.14      2.80 o 
  -7   8   5       14.09       11.39      4.66 o 
  -6   8   5       31.86       28.61      3.69 o 
  -5   8   5        0.96        0.79      1.19 o 
  -4   8   5        9.61        6.85      3.93 o 
  -3   8   5       17.11       13.95      1.71 o 
  -2   8   5       45.02       41.91      4.19 o 
  -1   8   5       70.38       73.89      8.25 o 
   0   8   5       38.37       40.42      4.92 o 
   1   8   5       21.63       22.25     11.63 o 
   2   8   5        0.97        0.33      1.69 o 
   3   8   5       13.06       12.96      3.41 o 
  -7   9   5       13.47       16.80      3.29 o 
  -6   9   5        0.23        0.18      0.95 o 
  -5   9   5       21.10       15.13      2.05 o 
  -4   9   5        2.48        1.67      2.59 o 
  -3   9   5        1.85        3.32      3.89 o 
  -2   9   5        8.03        9.43      2.51 o 
  -1   9   5        8.68        7.58      9.15 o 
   0   9   5      118.38      140.25     10.06 o 
   1   9   5       10.95        7.79      4.85 o 
   2   9   5       17.97       22.38      3.06 o 
  -6  10   5        9.62        9.74      3.75 o 
  -5  10   5        7.82        6.14     11.74 o 
  -4  10   5        3.06        2.20      3.87 o 
  -3  10   5       37.41       38.43      3.69 o 
  -2  10   5        0.54        1.17      2.07 o 
  -1  10   5      248.86      267.09      9.79 o 
   0  10   5        1.08        0.45      0.87 o 
   0 -11   6       90.95      102.68      6.02 o 
   1 -11   6        0.06        0.24      0.79 o 
   2 -11   6        3.99        2.57      3.48 o 
   3 -11   6        2.09        1.60      1.86 o 
   4 -11   6        1.24        0.96      1.72 o 
  -2 -10   6       12.82       13.59      2.44 o 
  -1 -10   6       17.52       17.63      2.38 o 
   0 -10   6        7.70        4.95      4.04 o 
   1 -10   6       12.24       11.39      2.29 o 
   2 -10   6       26.68       25.36      2.80 o 
   3 -10   6        7.67        7.30      1.74 o 
   4 -10   6      108.80      107.07      8.02 o 
   5 -10   6        1.91        2.36      4.74 o 
   6 -10   6        4.96        3.02      7.23 o 
  -3  -9   6       23.52       24.48      2.82 o 
  -2  -9   6       12.44       10.88      2.44 o 
  -1  -9   6        3.30        2.68      2.44 o 
   0  -9   6        4.30        4.88      3.88 o 
   1  -9   6      182.70      172.32     10.33 o 
   2  -9   6       53.18       49.90      4.22 o 
   3  -9   6       28.33       26.13      2.42 o 
   4  -9   6        0.07        0.44      1.00 o 
   5  -9   6       44.35       39.48      8.11 o 
   6  -9   6       52.22       45.45      6.62 o 
   7  -9   6       12.24       12.21      4.45 o 
  -5  -8   6        3.35        2.50      5.82 o 
  -4  -8   6        1.98        1.19      1.31 o 
  -3  -8   6        2.29        3.29      3.24 o 
  -2  -8   6       56.20       58.59      3.42 o 
  -1  -8   6        5.79        6.24      4.55 o 
   0  -8   6       68.40       64.17      3.69 o 
   1  -8   6        4.63        6.40      3.03 o 
   2  -8   6       27.02       27.88      2.73 o 
   3  -8   6        9.37        9.32      2.44 o 
   4  -8   6       45.46       44.68      3.63 o 
   5  -8   6      778.37      796.50     21.42 o 
   7  -8   6       10.96       14.88      5.05 o 
  -5  -7   6        0.01        0.29      0.79 o 
  -4  -7   6        5.60        4.06      3.66 o 
  -3  -7   6      221.42      230.47     15.40 o 
  -2  -7   6       27.77       24.78      3.09 o 
  -1  -7   6       14.66       13.58      1.80 o 
   0  -7   6       22.29       21.68      2.02 o 
   1  -7   6       19.08       14.88      1.77 o 
   2  -7   6        8.28        8.43      4.45 o 
   3  -7   6      126.29      128.31      5.41 o 
   4  -7   6       48.49       44.85      3.47 o 
   5  -7   6       12.36       14.21      1.51 o 
   6  -7   6       46.63       49.06      6.99 o 
   7  -7   6        6.07        4.52      9.10 o 
   8  -7   6       12.65       11.49      4.42 o 
  -6  -6   6       30.74       35.40      3.02 o 
  -5  -6   6        0.48        0.85      0.91 o 
  -4  -6   6       13.27       12.46      1.93 o 
  -3  -6   6        1.03        1.28      0.94 o 
  -2  -6   6       68.48       62.35      3.38 o 
  -1  -6   6        7.63        9.09      2.53 o 
   0  -6   6       19.64       20.55      2.63 o 
   1  -6   6       25.79       28.55      2.32 o 
   2  -6   6        0.01        0.20      0.76 o 
   4  -6   6       16.39       16.33      1.46 o 
   5  -6   6      105.39      112.29      8.01 o 
   6  -6   6        0.92        1.30      2.20 o 
   7  -6   6       18.36       17.63      4.13 o 
   8  -6   6       20.56       18.18      4.25 o 
  -7  -5   6       25.95       26.39      3.07 o 
  -6  -5   6        9.42       13.04      2.45 o 
  -5  -5   6        0.10        0.42      0.92 o 
  -4  -5   6       56.22       62.50      4.54 o 
  -3  -5   6      428.98      441.95     14.09 o 
  -2  -5   6      544.42      552.53     28.47 o 
  -1  -5   6        9.72       11.12      4.61 o 
   0  -5   6       41.40       41.43      2.56 o 
   1  -5   6       31.40       29.70      2.14 o 
   2  -5   6        0.51        0.51      0.35 o 
   3  -5   6        6.36        5.89      2.84 o 
   4  -5   6       20.45       19.11      1.48 o 
   5  -5   6       21.64       24.80      3.01 o 
   6  -5   6       16.67       15.57      3.68 o 
   7  -5   6        5.57        2.98      5.74 o 
   8  -5   6       26.44       25.97      5.43 o 
  -7  -4   6       28.32       28.77      3.22 o 
  -6  -4   6        4.46        2.96      2.76 o 
  -5  -4   6       38.97       33.82      2.77 o 
  -4  -4   6      176.50      172.41      6.76 o 
  -3  -4   6       85.84       82.07      5.34 o 
  -2  -4   6       18.37       13.11      2.62 o 
  -1  -4   6       73.53       83.35      3.23 o 
   0  -4   6        1.22        2.48      1.61 o 
   1  -4   6       83.15       83.67      2.85 o 
   2  -4   6      133.42      141.16      3.98 o 
   3  -4   6       38.07       37.43      1.49 o 
   4  -4   6       19.05       19.07      2.73 o 
   5  -4   6        0.87        0.76      0.64 o 
   6  -4   6       15.25       16.19      2.05 o 
   7  -4   6        0.15        1.16      2.37 o 
   8  -4   6        0.54        0.39      1.20 o 
  -8  -3   6        0.00        0.14      0.89 o 
  -7  -3   6        2.36        1.63      1.27 o 
  -6  -3   6        0.42        0.67      0.98 o 
  -5  -3   6      107.49      104.48      5.33 o 
  -4  -3   6       86.53       83.28      5.39 o 
  -3  -3   6      202.19      208.15      6.75 o 
  -2  -3   6      443.30      461.15     10.04 o 
  -1  -3   6      335.93      334.78      9.95 o 
   0  -3   6       23.26       23.99      1.95 o 
   1  -3   6      166.69      169.62      3.39 o 
   2  -3   6        3.10        3.40      0.45 o 
   4  -3   6       10.48       12.38      2.04 o 
   5  -3   6       71.87       71.69      5.33 o 
   6  -3   6       43.30       43.71      3.55 o 
   7  -3   6        1.17        1.64      3.60 o 
  -8  -2   6       30.20       26.74      2.92 o 
  -7  -2   6        4.76        6.81      2.37 o 
  -6  -2   6        1.80        4.05      2.80 o 
  -5  -2   6      103.31       81.88      4.34 o 
  -4  -2   6       14.27       19.63      2.24 o 
  -3  -2   6       20.94       23.43      1.89 o 
  -2  -2   6        0.16        0.20      0.60 o 
  -1  -2   6       27.05       28.77      1.75 o 
   0  -2   6      128.75      122.36      3.62 o 
   1  -2   6       93.56       90.00      2.26 o 
   2  -2   6      416.52      424.36     11.72 o 
   3  -2   6        4.58        4.95      3.69 o 
   4  -2   6       54.45       55.10      3.54 o 
   5  -2   6       76.14       78.93      6.22 o 
   6  -2   6        4.11        3.04      3.66 o 
   7  -2   6       25.79       24.71      4.28 o 
   8  -2   6       17.09       15.38      3.24 o 
  -8  -1   6        5.11        8.72      2.16 o 
  -7  -1   6        1.44        1.82      1.56 o 
  -6  -1   6       17.13       14.38      2.60 o 
  -5  -1   6       95.87       88.27      5.78 o 
  -4  -1   6      104.92      106.30      4.41 o 
  -3  -1   6        3.87        3.78      2.26 o 
  -2  -1   6      694.51      791.55     18.77 o 
  -1  -1   6       24.49       21.78      1.69 o 
   0  -1   6       19.97       16.31      1.53 o 
   1  -1   6      100.28      110.44      4.11 o 
   2  -1   6        9.51        7.44      2.33 o 
   3  -1   6       16.96       17.23      2.70 o 
   4  -1   6        9.17       10.19      2.32 o 
   5  -1   6       26.29       24.66      2.78 o 
   6  -1   6        3.53        2.47      3.42 o 
   8  -1   6        1.16        0.79      2.80 o 
  -9   0   6        1.68        0.84      1.76 o 
  -8   0   6       10.69       11.39      3.47 o 
  -7   0   6       27.62       27.59      2.65 o 
  -6   0   6       66.43       52.52      3.34 o 
  -5   0   6        0.14        0.33      1.00 o 
  -4   0   6        3.09        2.96      1.30 o 
  -3   0   6       60.95       64.34      3.05 o 
  -2   0   6       81.21       82.16      4.31 o 
  -1   0   6        1.72        1.41      0.70 o 
   0   0   6       80.16       79.83      2.25 o 
   1   0   6      249.79      276.00      6.30 o 
   2   0   6      330.00      354.37     12.45 o 
   3   0   6      225.76      194.38     41.53 o 
   4   0   6      139.29      146.12     10.23 o 
   5   0   6        2.83        3.17      2.23 o 
   6   0   6      105.90      101.18      4.95 o 
   7   0   6       12.88       10.44      2.50 o 
  -9   1   6       12.62       16.67      3.71 o 
  -8   1   6        4.70        4.87      4.45 o 
  -7   1   6        0.09        0.53      0.67 o 
  -6   1   6       43.09       47.78      3.03 o 
  -5   1   6       52.95       61.14      4.78 o 
  -4   1   6       30.21       28.21      2.14 o 
  -3   1   6       34.33       31.83      2.10 o 
  -2   1   6      774.56      809.62     11.14 o 
  -1   1   6        1.45        1.69      0.87 o 
   0   1   6       29.49       33.68      1.36 o 
   1   1   6      344.93      354.81     12.63 o 
   2   1   6      106.69       97.90      2.24 o 
   3   1   6      193.81      186.30      6.93 o 
   4   1   6       47.76       45.34      2.46 o 
   5   1   6        1.97        2.22      2.69 o 
   6   1   6        5.78        3.21      3.79 o 
  -9   2   6        6.36        4.77      8.67 o 
  -8   2   6       12.58       10.66      7.41 o 
  -7   2   6        0.24        0.16      0.59 o 
  -6   2   6       78.84       70.61      4.59 o 
  -5   2   6       36.39       41.34      3.39 o 
  -4   2   6      111.06      114.50      4.16 o 
  -3   2   6      111.01      116.91      4.90 o 
  -2   2   6       13.21       11.57      1.68 o 
  -1   2   6        1.70        2.80      1.78 o 
   0   2   6       52.20       56.03      2.26 o 
   1   2   6        0.42        0.76      0.46 o 
   2   2   6      249.14      228.96     15.84 o 
   3   2   6      428.02      412.21     21.36 o 
   4   2   6       94.97       97.65      4.03 o 
   5   2   6        0.36        0.91      2.00 o 
   6   2   6       24.61       17.54      4.08 o 
  -9   3   6        2.60        2.34      4.35 o 
  -8   3   6        2.99        1.39      1.32 o 
  -7   3   6        3.65        2.17      2.17 o 
  -6   3   6       27.98       25.43      2.32 o 
  -5   3   6      564.85      558.68     30.76 o 
  -4   3   6        6.51        3.49      2.04 o 
  -3   3   6       85.25       78.14      3.24 o 
  -2   3   6        1.83        2.40      1.41 o 
  -1   3   6       16.12       15.06      1.49 o 
   0   3   6      113.57      116.77      6.64 o 
   1   3   6       23.36       23.36      1.88 o 
   2   3   6      296.18      303.84     16.59 o 
   3   3   6      163.77      159.43      8.48 o 
   4   3   6       14.71        9.52      1.76 o 
   5   3   6        3.78        3.29      5.41 o 
  -9   4   6       23.92       27.82      3.95 o 
  -8   4   6        9.39       11.95      2.60 o 
  -7   4   6       14.13       12.66      1.96 o 
  -6   4   6       33.75       30.46      2.89 o 
  -5   4   6        2.49        3.13      1.91 o 
  -4   4   6       73.02       67.69      4.80 o 
  -3   4   6      509.95      517.66     14.81 o 
  -2   4   6        1.80        2.51      1.53 o 
  -1   4   6      144.35      160.47      5.36 o 
   0   4   6      175.81      164.59      4.87 o 
   1   4   6       35.94       35.34      2.64 o 
   2   4   6       19.73       18.13      3.10 o 
   3   4   6       65.68       62.19      5.03 o 
   4   4   6        5.31        3.59      3.07 o 
   5   4   6        3.93        2.46      6.01 o 
   6   4   6        7.69        4.56     10.07 o 
  -9   5   6        5.88        6.15      8.09 o 
  -8   5   6       24.80       22.68      4.14 o 
  -7   5   6       13.04       13.92      3.69 o 
  -6   5   6       18.51       17.68      1.87 o 
  -5   5   6      362.18      346.07     11.94 o 
  -4   5   6        4.48        7.39      1.90 o 
  -3   5   6      112.74      113.58      6.92 o 
  -2   5   6      218.95      214.92     11.76 o 
  -1   5   6      233.51      229.60     12.30 o 
   0   5   6      129.61       92.38      7.81 o 
   1   5   6       13.18        9.69      1.90 o 
   2   5   6       24.98       26.93      3.37 o 
   3   5   6       52.63       49.25      4.86 o 
   4   5   6        0.08        0.23      0.84 o 
   5   5   6        0.01        0.31      1.76 o 
  -8   6   6        9.65        7.61      9.15 o 
  -7   6   6        4.70        4.36      4.50 o 
  -6   6   6       19.69       15.59      1.89 o 
  -5   6   6        1.45        2.05      1.72 o 
  -4   6   6       19.53       17.62      2.03 o 
  -3   6   6        0.48        1.30      1.17 o 
  -2   6   6        3.14        4.26      1.51 o 
  -1   6   6      284.31      279.66     13.34 o 
   0   6   6       18.44       18.49      2.80 o 
   1   6   6        0.02        0.41      1.29 o 
   2   6   6       14.87       16.98      2.62 o 
   3   6   6        9.07        8.35      3.34 o 
  -8   7   6        1.89        2.25      2.19 o 
  -7   7   6        6.70        6.41      6.76 o 
  -6   7   6        1.41        1.10      1.09 o 
  -5   7   6        0.15        0.28      0.99 o 
  -4   7   6      142.72      136.58      6.32 o 
  -3   7   6       41.49       40.99      3.17 o 
  -2   7   6       44.41       45.15      4.17 o 
  -1   7   6        8.10       10.25      7.70 o 
   0   7   6       10.93       10.02      3.90 o 
   1   7   6        6.60        7.78      7.46 o 
   2   7   6       14.19       17.52      4.49 o 
   3   7   6       24.85       26.64      3.96 o 
  -7   8   6       19.75       21.48      3.26 o 
  -6   8   6        1.83        1.22      1.74 o 
  -5   8   6        0.01        0.44      0.85 o 
  -4   8   6       23.67       23.58      2.47 o 
  -3   8   6        0.01        0.47      0.88 o 
  -2   8   6       26.02       28.60      3.48 o 
  -1   8   6       12.64        7.27      2.91 o 
   0   8   6      219.52      245.33     11.63 o 
   1   8   6        4.28        2.50      3.60 o 
   2   8   6        0.02        0.35      1.33 o 
  -6   9   6        2.17        2.08      3.16 o 
  -5   9   6        0.95        0.56      1.67 o 
  -4   9   6       40.10       34.57      4.28 o 
  -3   9   6        2.81        3.50      4.43 o 
  -2   9   6       16.73       13.26      2.91 o 
  -1   9   6        0.00        0.25      1.73 o 
   0   9   6       30.53       36.20      6.04 o 
   1   9   6       21.18       26.44      3.57 o 
  -5  10   6        0.44        0.46      2.02 o 
  -4  10   6        1.60        2.50      4.57 o 
  -3  10   6        6.34        6.02     10.84 o 
  -2  10   6        1.85        2.85      5.31 o 
  -1  10   6        0.06        0.80      0.89 o 
   1 -11   7       28.28       28.53      2.97 o 
   2 -11   7       43.80       36.64      2.78 o 
   3 -11   7        0.47        0.26      1.11 o 
  -1 -10   7       32.35       30.71      2.73 o 
   0 -10   7       70.33       77.85      3.84 o 
   1 -10   7       12.53        5.15      6.15 o 
   2 -10   7       13.79       11.60      2.25 o 
   3 -10   7       16.65       15.68      2.13 o 
   4 -10   7        0.02        0.47      1.89 o 
   5 -10   7        0.01        0.45      2.06 o 
  -3  -9   7       14.89       17.26      2.34 o 
  -2  -9   7      157.08      159.37      9.43 o 
  -1  -9   7       47.13       44.15      4.01 o 
   0  -9   7        0.08        0.65      0.80 o 
   1  -9   7        3.24        2.64      2.48 o 
   2  -9   7       11.78       12.30      2.65 o 
   3  -9   7        1.32        0.82      1.12 o 
   4  -9   7        6.88        2.99      3.80 o 
   5  -9   7       72.47       65.33      8.80 o 
   6  -9   7       11.48       11.40     11.41 o 
  -4  -8   7        3.99        3.93      4.77 o 
  -3  -8   7        0.22        0.41      1.11 o 
  -2  -8   7       20.66       19.27      2.71 o 
  -1  -8   7       10.43        9.96      2.72 o 
   0  -8   7        9.05        7.31      2.42 o 
   1  -8   7       83.06       77.64      5.65 o 
   2  -8   7        4.50        3.19      2.64 o 
   3  -8   7        6.94        4.90      2.39 o 
   4  -8   7      173.67      170.90     10.10 o 
   5  -8   7      235.65      222.67     23.85 o 
   6  -8   7        7.67        6.16      9.22 o 
   7  -8   7        0.26       -0.54      2.91 o 
  -5  -7   7        1.45        1.38      1.49 o 
  -4  -7   7       37.08       37.48      3.93 o 
  -3  -7   7       35.36       38.32      3.28 o 
  -2  -7   7      117.19      122.83      8.25 o 
  -1  -7   7        0.02        0.15      1.06 o 
   0  -7   7       51.81       54.13      3.90 o 
   1  -7   7       52.33       49.24      3.65 o 
   2  -7   7        3.76        3.70      2.43 o 
   3  -7   7        3.55        3.18      1.75 o 
   4  -7   7       19.99       20.12      2.78 o 
   5  -7   7      243.91      264.29     13.05 o 
   6  -7   7       62.42       64.95     10.92 o 
   7  -7   7       30.19       25.03      5.99 o 
  -6  -6   7       47.21       51.86      5.54 o 
  -5  -6   7        0.93        0.66      0.72 o 
  -4  -6   7        7.29        7.61      2.50 o 
  -3  -6   7       26.22       22.19      2.58 o 
  -2  -6   7       65.28       63.75      4.21 o 
  -1  -6   7       14.29       16.76      2.81 o 
   0  -6   7        5.90        8.90      4.54 o 
   1  -6   7      136.58      136.13      6.89 o 
   2  -6   7        4.42        3.57      1.16 o 
   3  -6   7        7.77        6.90      2.10 o 
   4  -6   7        2.92        4.88      4.29 o 
   5  -6   7      171.37      173.69     13.24 o 
   6  -6   7       20.23       20.87      7.44 o 
   7  -6   7       23.37       18.70      6.95 o 
  -6  -5   7        5.74        8.58      2.76 o 
  -5  -5   7        5.35        4.26      4.10 o 
  -4  -5   7        7.49        6.89      4.75 o 
  -3  -5   7      116.53      123.03      6.23 o 
  -2  -5   7      153.44      143.25      5.42 o 
  -1  -5   7      175.69      172.28      9.53 o 
   0  -5   7      125.56      124.65      9.71 o 
   1  -5   7        2.31        2.94      1.88 o 
   2  -5   7        1.73        1.63      1.21 o 
   3  -5   7        2.09        1.93      0.59 o 
   4  -5   7        5.54        5.49      3.45 o 
   5  -5   7       86.27       89.68      5.37 o 
   6  -5   7        1.18        1.05      1.47 o 
   7  -5   7       11.63       11.00     11.36 o 
  -7  -4   7        5.48        4.70      5.79 o 
  -6  -4   7        6.34        6.55      5.02 o 
  -5  -4   7       65.46       65.60      4.92 o 
  -4  -4   7       13.17       12.22      2.84 o 
  -3  -4   7       19.21       15.19      3.86 o 
  -2  -4   7      267.29      269.40     15.12 o 
  -1  -4   7       74.99       74.89      3.45 o 
   0  -4   7        8.89       10.08      3.10 o 
   1  -4   7       62.42       61.49      2.30 o 
   2  -4   7       69.51       66.83      2.97 o 
   3  -4   7      134.43      138.34     11.43 o 
   4  -4   7        0.63        1.14      1.17 o 
   5  -4   7      124.81      134.37      7.31 o 
   6  -4   7       40.78       40.27      5.91 o 
   7  -4   7       16.32       15.86      4.55 o 
  -7  -3   7        0.38        1.31      1.38 o 
  -6  -3   7        7.02       10.57      2.27 o 
  -5  -3   7       23.25       16.99      2.00 o 
  -4  -3   7       57.08       54.89      3.27 o 
  -3  -3   7      145.26      146.08      8.77 o 
  -2  -3   7        1.63        1.34      0.99 o 
  -1  -3   7       21.47       22.47      1.76 o 
   0  -3   7       82.30       81.91      4.24 o 
   1  -3   7       25.15       26.68      1.19 o 
   2  -3   7      193.96      210.20     10.97 o 
   3  -3   7        3.63        5.10      3.29 o 
   4  -3   7        3.93        3.59      2.64 o 
   5  -3   7        3.47        3.52      3.26 o 
   6  -3   7       21.11       18.72      2.56 o 
   7  -3   7        0.84        1.02      2.62 o 
  -8  -2   7       40.74       40.61      3.15 o 
  -7  -2   7        0.51        0.92      1.19 o 
  -6  -2   7       91.91       96.77      6.78 o 
  -5  -2   7        5.53        7.11      4.23 o 
  -4  -2   7        8.41        7.72      3.99 o 
  -3  -2   7        0.17        0.20      0.84 o 
  -2  -2   7       67.02       66.31      2.88 o 
  -1  -2   7       11.21       12.20      1.63 o 
   0  -2   7        0.25        0.97      0.57 o 
   1  -2   7        1.13        1.70      0.96 o 
   2  -2   7       96.99      103.26      6.23 o 
   3  -2   7       29.55       32.86      3.51 o 
   4  -2   7       28.44       25.43      2.70 o 
   5  -2   7        7.13        7.84      4.53 o 
   6  -2   7      151.29      161.01      9.72 o 
   7  -2   7       47.14       47.49      5.40 o 
  -8  -1   7        2.17        1.65      1.73 o 
  -7  -1   7        4.94        7.29      2.52 o 
  -6  -1   7        1.57        1.22      1.73 o 
  -5  -1   7      299.60      271.50      9.84 o 
  -4  -1   7       46.37       48.51      3.71 o 
  -3  -1   7       18.16       19.79      2.53 o 
  -2  -1   7        7.14        7.62      4.35 o 
  -1  -1   7      254.87      249.24      8.60 o 
   0  -1   7       33.15       34.24      1.60 o 
   1  -1   7       16.41       15.26      1.93 o 
   2  -1   7       20.79       20.07      3.07 o 
   3  -1   7        0.96        1.31      1.16 o 
   4  -1   7        1.87        2.89      2.48 o 
   5  -1   7       78.24       81.79      5.69 o 
   6  -1   7       77.02       78.62      5.39 o 
   7  -1   7        6.02        6.82      2.71 o 
  -8   0   7       18.42       17.01      2.35 o 
  -7   0   7       28.27       26.54      3.03 o 
  -6   0   7       13.72        9.91      2.27 o 
  -5   0   7       13.27       13.14      2.02 o 
  -4   0   7       47.12       42.84      3.53 o 
  -3   0   7       18.20       15.88      1.60 o 
  -2   0   7      125.51      140.04      4.23 o 
  -1   0   7       74.00       77.71      3.16 o 
   0   0   7        0.04        0.24      0.22 o 
   1   0   7        0.63        0.51      0.40 o 
   2   0   7       22.42       25.04      3.03 o 
   3   0   7       31.72       35.39      3.75 o 
   4   0   7       20.39       19.16      2.75 o 
   5   0   7      184.46      216.35     15.05 o 
   6   0   7       24.27       24.26      3.11 o 
  -8   1   7        0.22        0.14      1.31 o 
  -7   1   7       23.99       19.65      2.74 o 
  -6   1   7      115.21      106.34      6.50 o 
  -5   1   7      127.77      120.34      5.40 o 
  -4   1   7      289.13      279.73     15.53 o 
  -3   1   7        1.67        2.83      1.72 o 
  -2   1   7       75.53       81.16      3.30 o 
  -1   1   7        8.62        7.68      0.94 o 
   0   1   7       22.18       22.84      1.50 o 
   1   1   7       26.87       25.12      1.24 o 
   2   1   7      211.80      197.46     10.84 o 
   3   1   7      391.40      399.23     15.14 o 
   4   1   7       16.28       18.51      2.70 o 
   5   1   7      127.67      128.97      5.72 o 
   6   1   7        0.48        0.34      2.03 o 
   7   1   7        0.01        0.07      0.75 o 
  -9   2   7       80.00       98.81      7.53 o 
  -8   2   7       40.09       44.36      6.35 o 
  -7   2   7       21.55       26.47      2.44 o 
  -6   2   7        0.02        0.46      0.98 o 
  -5   2   7       48.13       43.19      3.10 o 
  -4   2   7      144.63      145.74      9.00 o 
  -3   2   7        9.15       10.25      1.72 o 
  -2   2   7      113.01      112.09      4.24 o 
  -1   2   7       35.94       37.98      2.31 o 
   0   2   7       30.71       29.06      2.08 o 
   1   2   7       29.18       27.78      1.88 o 
   2   2   7      177.69      175.38     10.58 o 
   3   2   7       68.38       71.99      4.25 o 
   4   2   7       14.79       15.75      2.10 o 
   5   2   7       32.19       32.68      6.34 o 
   6   2   7        2.08        0.97      2.58 o 
  -9   3   7        0.01        0.32      1.60 o 
  -8   3   7        1.09        0.60      1.20 o 
  -7   3   7       32.08       27.71      2.60 o 
  -6   3   7       12.91        9.90      1.91 o 
  -5   3   7       91.63       96.52      4.70 o 
  -4   3   7     1107.39     1181.02     16.73 o 
  -3   3   7       73.87       66.97      5.02 o 
  -2   3   7       96.61       93.47      4.20 o 
  -1   3   7      190.60      193.16      6.99 o 
   0   3   7      135.56      138.07      4.81 o 
   1   3   7       79.23       75.13      4.73 o 
   2   3   7       12.59       11.84      1.28 o 
   3   3   7       74.65       61.37      9.95 o 
   4   3   7        3.02        2.89      6.72 o 
   5   3   7        1.12        0.92      2.37 o 
   6   3   7       10.84       10.12      3.69 o 
  -8   4   7       28.83       27.51      3.89 o 
  -7   4   7       42.10       39.77      3.13 o 
  -6   4   7        2.21        1.58      1.59 o 
  -5   4   7      167.56      168.60      9.08 o 
  -4   4   7       13.20       11.65      4.97 o 
  -3   4   7        2.33        2.44      1.56 o 
  -2   4   7        2.46        2.33      1.73 o 
  -1   4   7       11.28       10.62      1.72 o 
   0   4   7      109.32      113.18      5.09 o 
   1   4   7        2.79        4.15      0.97 o 
   2   4   7       12.27       11.29      2.13 o 
   3   4   7        3.49        3.37      7.41 o 
   4   4   7        3.25        2.98      3.24 o 
   5   4   7        6.34        4.46      6.98 o 
  -8   5   7        6.94        6.86      3.14 o 
  -7   5   7        4.67        5.85      2.86 o 
  -6   5   7        2.04        2.46      2.47 o 
  -5   5   7      114.93      119.13      6.10 o 
  -4   5   7       16.79       15.80      1.90 o 
  -3   5   7       28.42       28.27      2.43 o 
  -2   5   7       41.53       35.50      2.83 o 
  -1   5   7       95.50       85.82      4.64 o 
   0   5   7      109.70      107.92      6.79 o 
   1   5   7       17.36       16.45      2.95 o 
   2   5   7        5.89        4.67      2.05 o 
   3   5   7        9.54       11.81     12.21 o 
   4   5   7       17.94       17.30      4.78 o 
  -8   6   7        1.08        0.26      1.83 o 
  -7   6   7       14.11       16.25      8.27 o 
  -6   6   7       11.89       11.06      1.83 o 
  -5   6   7        6.79        5.69      4.07 o 
  -4   6   7        7.75        6.81      1.64 o 
  -3   6   7       17.71       17.82      2.07 o 
  -2   6   7       15.19       10.32      1.63 o 
  -1   6   7        0.18       -0.14      1.46 o 
   0   6   7        7.93       10.06      2.02 o 
   1   6   7        0.02        0.20      1.19 o 
   2   6   7        0.35        0.06      1.03 o 
   3   6   7       35.79       32.42      5.75 o 
   4   6   7       21.40       20.00      5.41 o 
  -7   7   7        4.85        4.52      5.43 o 
  -6   7   7        9.78        8.81      1.74 o 
  -5   7   7        0.19        0.58      1.02 o 
  -4   7   7        5.55        5.88      1.53 o 
  -3   7   7        9.67        8.70      2.01 o 
  -2   7   7        0.72        1.71      2.41 o 
  -1   7   7        0.49        0.45      2.73 o 
   0   7   7       16.81       17.71      4.37 o 
   1   7   7       46.23       57.44      5.86 o 
   2   7   7        0.33        0.28      1.01 o 
   3   7   7       39.71       42.87      6.60 o 
  -7   8   7        6.79        3.49      9.11 o 
  -6   8   7        0.19        0.69      1.17 o 
  -5   8   7      105.58      105.02      7.49 o 
  -4   8   7        5.40        3.36      3.87 o 
  -3   8   7        1.16        1.09      1.63 o 
  -2   8   7       13.51       12.81      3.55 o 
  -1   8   7        8.04        6.30      6.68 o 
   0   8   7       16.67       20.85      3.22 o 
   1   8   7       67.16       77.11      7.17 o 
  -5   9   7        3.99        1.41      2.65 o 
  -4   9   7        4.14        3.04      5.15 o 
  -3   9   7        3.03        2.69      5.58 o 
  -2   9   7        0.28        0.57      1.17 o 
  -1   9   7       33.96       36.89      4.31 o 
   0 -10   8       19.02       18.97      2.41 o 
   1 -10   8        5.49        5.87      2.04 o 
   2 -10   8       38.23       33.50      4.65 o 
   3 -10   8        0.56        1.17      1.74 o 
   4 -10   8        5.38        3.99      7.17 o 
  -2  -9   8       10.60        4.83      4.42 o 
  -1  -9   8        7.04        7.24      2.82 o 
   0  -9   8        9.98        8.54      2.58 o 
   1  -9   8        4.27        2.69      2.92 o 
   2  -9   8       36.15       29.34      3.29 o 
   3  -9   8        0.41        0.61      1.57 o 
   4  -9   8       16.96       14.36      2.53 o 
   5  -9   8        5.73        2.98      6.26 o 
  -3  -8   8        0.48        0.41      0.82 o 
  -2  -8   8      104.98      116.06      8.25 o 
  -1  -8   8       31.80       32.82      3.33 o 
   0  -8   8        3.16        2.84      2.05 o 
   1  -8   8        2.34        1.60      1.47 o 
   2  -8   8       70.94       65.65      4.25 o 
   3  -8   8       20.57       19.96      2.81 o 
   4  -8   8       20.71       17.24      2.94 o 
   5  -8   8        4.66        4.11     10.90 o 
   6  -8   8       83.40       81.99     10.41 o 
  -4  -7   8        2.02        1.27      1.25 o 
  -3  -7   8       11.40        9.27      6.18 o 
  -2  -7   8        7.51        6.53      4.11 o 
  -1  -7   8       12.34       12.66      3.18 o 
   0  -7   8        0.72        0.74      0.84 o 
   1  -7   8       55.53       51.97      3.91 o 
   2  -7   8       24.64       23.86      1.93 o 
   3  -7   8        7.10        6.11      5.16 o 
   4  -7   8       14.69       13.61      2.76 o 
   5  -7   8        3.46        3.46      4.94 o 
   6  -7   8       21.63       19.77      4.99 o 
  -5  -6   8        7.20        5.99      7.41 o 
  -4  -6   8       48.55       48.37      4.56 o 
  -3  -6   8      142.12      141.60      5.67 o 
  -2  -6   8       31.70       26.71      2.41 o 
  -1  -6   8       87.89       85.83      5.37 o 
   0  -6   8       21.95       23.18      2.44 o 
   1  -6   8        8.40        8.65      1.69 o 
   2  -6   8       27.35       21.86      2.40 o 
   3  -6   8        3.02        2.81      2.53 o 
   4  -6   8        0.78        0.48      1.40 o 
   5  -6   8       72.60       78.71      7.31 o 
   6  -6   8      215.36      219.29     17.24 o 
   7  -6   8        0.00        0.60      1.57 o 
  -6  -5   8       40.48       47.10      3.50 o 
  -5  -5   8        2.72        3.98      3.38 o 
  -4  -5   8        3.33        2.69      3.28 o 
  -3  -5   8       51.81       49.59      3.36 o 
  -2  -5   8       15.38       14.61      2.13 o 
  -1  -5   8       57.58       60.14      3.63 o 
   0  -5   8       32.34       30.30      2.33 o 
   1  -5   8        7.36        7.23      1.42 o 
   2  -5   8       84.20       83.02      6.07 o 
   3  -5   8        0.05        0.08      1.26 o 
   4  -5   8       22.00       23.42      4.35 o 
   5  -5   8        0.76        0.90      1.07 o 
   6  -5   8        3.21        3.40      6.41 o 
   7  -5   8        2.04        1.67      1.55 o 
  -7  -4   8       88.77       98.14      5.35 o 
  -6  -4   8        3.61        2.73      2.99 o 
  -5  -4   8       24.30       25.52      2.66 o 
  -4  -4   8       24.33       19.57      2.68 o 
  -3  -4   8        4.82        5.03      3.48 o 
  -2  -4   8      253.69      250.02      8.09 o 
  -1  -4   8      292.74      304.45     11.90 o 
   0  -4   8       10.49       10.56      6.77 o 
   1  -4   8        6.65        5.55      1.20 o 
   2  -4   8        1.08        0.91      0.82 o 
   3  -4   8       12.71       12.54      2.58 o 
   4  -4   8        3.84        4.08      3.56 o 
   5  -4   8        5.13        3.18      2.86 o 
   6  -4   8       30.88       29.74      6.30 o 
   7  -4   8       29.13       27.74      4.90 o 
  -7  -3   8        8.53       10.68      2.54 o 
  -6  -3   8        5.91        4.92      5.01 o 
  -5  -3   8        0.03        0.34      1.52 o 
  -4  -3   8      119.61      108.20      6.53 o 
  -3  -3   8      190.88      188.69      8.22 o 
  -2  -3   8       59.17       66.33      4.05 o 
  -1  -3   8        1.67        2.05      1.40 o 
   0  -3   8        5.67        5.14      1.01 o 
   1  -3   8        5.86        5.80      0.97 o 
   2  -3   8       12.74       13.16      7.17 o 
   3  -3   8       60.90       62.14      4.83 o 
   4  -3   8       52.13       51.90      6.77 o 
   5  -3   8        2.89        2.95      2.48 o 
   6  -3   8        6.58        3.46      3.92 o 
   7  -3   8       17.14       15.48      5.55 o 
  -7  -2   8        0.78        0.12      0.78 o 
  -6  -2   8        1.00        1.02      1.71 o 
  -5  -2   8       15.58       10.83      2.93 o 
  -4  -2   8        2.26        2.40      1.77 o 
  -3  -2   8        0.11        0.55      1.13 o 
  -2  -2   8       46.26       45.20      3.27 o 
  -1  -2   8        0.97        0.88      0.77 o 
   0  -2   8       36.04       33.10      2.15 o 
   1  -2   8       31.35       30.59      3.56 o 
   2  -2   8      204.30      232.58      9.38 o 
   3  -2   8       24.58       26.00      2.88 o 
   4  -2   8        1.15        1.15      1.55 o 
   5  -2   8       36.81       40.69      4.05 o 
   6  -2   8       43.22       42.36      4.77 o 
   7  -2   8       24.05       25.45      4.72 o 
  -8  -1   8        2.92        2.07      4.33 o 
  -7  -1   8        7.94        6.58      2.63 o 
  -6  -1   8        0.07        0.55      1.24 o 
  -5  -1   8       91.89       75.40      4.66 o 
  -4  -1   8      117.05      127.90      5.60 o 
  -3  -1   8       95.24       96.77      4.57 o 
  -2  -1   8       29.30       28.47      2.16 o 
  -1  -1   8      385.15      378.62     17.87 o 
   0  -1   8        4.17        3.75      0.83 o 
   1  -1   8        8.51       10.37      5.37 o 
   2  -1   8      132.05      138.36      6.61 o 
   3  -1   8       23.79       25.32      3.08 o 
   4  -1   8        0.03        0.23      1.09 o 
   5  -1   8        1.18        1.17      2.02 o 
   6  -1   8        0.14        0.44      1.53 o 
  -8   0   8       22.89       21.35      2.60 o 
  -7   0   8        2.72        1.06      1.00 o 
  -6   0   8        7.82        9.11      5.27 o 
  -5   0   8       14.96       15.32      2.12 o 
  -4   0   8      123.23      119.29      5.72 o 
  -3   0   8       41.79       38.80      3.35 o 
  -2   0   8       45.84       45.10      2.94 o 
  -1   0   8       92.68       97.21      4.39 o 
   0   0   8        7.86        7.14      1.10 o 
   1   0   8        9.97       12.03      2.10 o 
   2   0   8       13.15       13.73      3.24 o 
   3   0   8      124.12      133.05      6.58 o 
   4   0   8      163.36      170.48      9.25 o 
   5   0   8       38.63       41.53      4.10 o 
   6   0   8        4.65        2.76      5.95 o 
  -8   1   8        0.02       -0.01      1.70 o 
  -7   1   8        2.56        3.70      3.42 o 
  -6   1   8       27.25       25.50      2.41 o 
  -5   1   8       59.41       59.89      4.28 o 
  -4   1   8       18.11       15.22      2.28 o 
  -3   1   8      167.31      162.08      9.31 o 
  -2   1   8      620.85      662.58     34.77 o 
  -1   1   8       98.66      104.06      4.11 o 
   0   1   8       48.36       45.21      3.54 o 
   1   1   8       10.49        8.76      1.20 o 
   2   1   8       13.01       12.78      3.07 o 
   3   1   8        6.94        6.44      2.28 o 
   4   1   8      213.96      219.71     15.53 o 
   5   1   8        2.55        2.75      3.73 o 
   6   1   8        3.12        1.62      3.69 o 
  -8   2   8        5.39        5.18      7.00 o 
  -7   2   8       14.68       18.40      2.69 o 
  -6   2   8       15.93       15.19      2.96 o 
  -5   2   8        4.52        4.28      2.90 o 
  -4   2   8       31.58       29.43      2.30 o 
  -3   2   8       53.12       55.53      3.97 o 
  -2   2   8      195.75      209.19     11.55 o 
  -1   2   8        0.61        1.05      0.81 o 
   0   2   8        3.21        5.26      3.01 o 
   1   2   8        5.73        3.37      1.29 o 
   2   2   8        6.59        4.29      1.24 o 
   3   2   8      379.98      399.00      9.91 o 
   4   2   8       38.90       37.10      5.44 o 
   5   2   8        0.68        1.34      3.97 o 
  -8   3   8       36.83       48.93      4.63 o 
  -7   3   8        7.13        5.87      4.77 o 
  -6   3   8        1.49        1.48      1.18 o 
  -5   3   8        0.04        0.69      1.19 o 
  -4   3   8        0.02        0.34      0.79 o 
  -3   3   8        0.09        0.18      1.12 o 
  -2   3   8       15.83       16.71      1.91 o 
  -1   3   8       75.70       73.28      3.58 o 
   0   3   8      180.06      179.44      6.30 o 
   1   3   8      129.40      122.91      5.00 o 
   2   3   8        4.57        3.96      1.10 o 
   3   3   8       18.44       18.18      4.24 o 
   4   3   8        0.12        0.26      1.19 o 
   5   3   8        2.23        1.57      3.91 o 
  -8   4   8        0.16        0.04      1.88 o 
  -7   4   8        2.09        1.95      2.03 o 
  -6   4   8        1.63        2.91      2.33 o 
  -5   4   8       63.23       68.81      5.03 o 
  -4   4   8      232.04      239.47     11.94 o 
  -3   4   8      107.90      105.03      7.14 o 
  -2   4   8        0.35        0.19      0.87 o 
  -1   4   8        8.15        7.13      1.31 o 
   0   4   8       56.90       48.06      3.46 o 
   1   4   8       51.83       50.54      3.92 o 
   2   4   8        0.37        0.76      1.62 o 
   3   4   8       22.86       27.13      6.54 o 
   4   4   8       24.23       28.91      5.34 o 
  -8   5   8        0.02        0.11      0.89 o 
  -7   5   8       40.49       41.44      4.62 o 
  -6   5   8        2.96        2.85      2.74 o 
  -5   5   8       52.48       49.93      3.67 o 
  -4   5   8       65.91       61.02      4.60 o 
  -3   5   8       23.15       19.32      2.27 o 
  -2   5   8       23.16       26.60      2.44 o 
  -1   5   8       51.36       54.35      3.36 o 
   0   5   8       48.63       41.13      4.49 o 
   1   5   8       29.09       29.78      2.81 o 
   2   5   8        5.22        5.34      8.84 o 
   3   5   8       18.32       22.92      5.98 o 
   4   5   8       10.91       13.14      4.28 o 
  -7   6   8        7.09        5.19      7.79 o 
  -6   6   8       32.19       29.03      3.76 o 
  -5   6   8        0.08        0.20      0.79 o 
  -4   6   8        8.71       12.01      2.23 o 
  -3   6   8       14.92       15.60      1.97 o 
  -2   6   8        1.77        3.34      4.03 o 
  -1   6   8       62.92       61.27      5.98 o 
   0   6   8       32.39       39.01      4.04 o 
   1   6   8       28.07       31.36      3.95 o 
   2   6   8       20.27       24.93      4.98 o 
   3   6   8        6.72        4.01      9.80 o 
  -6   7   8       23.82       26.68      3.64 o 
  -5   7   8        0.79        0.97      1.70 o 
  -4   7   8        0.00        0.12      0.66 o 
  -3   7   8       16.42       15.49      2.80 o 
  -2   7   8        0.20        0.32      1.40 o 
  -1   7   8        7.65        5.06      2.72 o 
   0   7   8        6.53        5.34      5.78 o 
   1   7   8        1.16        0.54      2.66 o 
  -5   8   8        0.38        0.47      1.13 o 
  -4   8   8        8.09        3.38      6.51 o 
  -3   8   8       11.10       10.91      3.41 o 
  -2   8   8        5.43        7.04      3.64 o 
  -1   8   8       25.19       32.40      3.74 o 
   0   8   8        0.29        0.44      1.09 o 
  -1  -9   9       44.33       41.30      3.06 o 
   0  -9   9        3.04        2.67      2.80 o 
   1  -9   9       10.84       12.64      2.73 o 
   2  -9   9        4.48        3.28      3.39 o 
   3  -9   9       30.70       26.34      3.14 o 
   4  -9   9        1.11        0.95      1.92 o 
  -3  -8   9        0.00        0.17      1.11 o 
  -2  -8   9      132.96      133.56      7.62 o 
  -1  -8   9       10.33        6.84      5.36 o 
   0  -8   9        9.19        8.65      2.97 o 
   1  -8   9        0.03       -0.19      1.51 o 
   2  -8   9       98.20       93.97      9.12 o 
   3  -8   9        4.02        3.51      4.55 o 
   4  -8   9        4.36        2.89      3.76 o 
  -4  -7   9        1.91        1.78      2.09 o 
  -3  -7   9       13.68       10.68      2.93 o 
  -2  -7   9        2.01        2.37      1.90 o 
  -1  -7   9       24.02       22.94      3.32 o 
   0  -7   9       21.34       20.21      3.01 o 
   1  -7   9       30.38       28.58      3.52 o 
   2  -7   9       37.80       37.42      4.07 o 
   3  -7   9        7.72        4.79      5.59 o 
   4  -7   9       12.58        9.97      2.46 o 
   5  -7   9       13.45       10.02      3.95 o 
  -5  -6   9        4.23        3.04      3.92 o 
  -4  -6   9        7.66        6.53      5.15 o 
  -3  -6   9        4.95        2.98      2.49 o 
  -2  -6   9        2.89        2.97      2.90 o 
  -1  -6   9       27.51       26.71      2.50 o 
   0  -6   9        0.30        0.24      0.66 o 
   1  -6   9       69.21       68.45      7.08 o 
   2  -6   9        1.38        1.32      1.26 o 
   3  -6   9        2.87        3.11      3.75 o 
   4  -6   9        1.83        1.40      1.82 o 
   5  -6   9        1.53        0.86      2.96 o 
   6  -6   9        0.73        0.38      2.72 o 
  -5  -5   9        3.35        2.63      2.74 o 
  -4  -5   9        3.11        1.95      2.05 o 
  -3  -5   9       36.31       35.67      2.93 o 
  -2  -5   9      179.02      178.58     11.24 o 
  -1  -5   9       80.51       82.85      6.22 o 
   0  -5   9        3.94        2.95      2.42 o 
   1  -5   9        8.88        7.27      6.10 o 
   2  -5   9        4.65        3.20      3.53 o 
   3  -5   9        3.52        3.77      3.58 o 
   4  -5   9       34.17       32.85      3.72 o 
   5  -5   9       27.26       24.79      4.43 o 
   6  -5   9      102.39      108.99     12.26 o 
  -6  -4   9       21.49       24.64      2.88 o 
  -5  -4   9       48.14       56.28      4.83 o 
  -4  -4   9       27.41       27.34      3.16 o 
  -3  -4   9       12.67       11.82      2.04 o 
  -2  -4   9       18.12       19.01      2.12 o 
  -1  -4   9        8.92        9.01      3.85 o 
   0  -4   9        0.60        0.36      0.77 o 
   1  -4   9        7.27        6.50      4.34 o 
   2  -4   9        4.32        5.13      2.97 o 
   3  -4   9      130.21      131.39     11.99 o 
   4  -4   9        5.52        5.89      4.92 o 
   5  -4   9        1.76        1.10      1.28 o 
   6  -4   9       47.82       50.40      6.70 o 
  -6  -3   9        1.79        1.10      1.04 o 
  -5  -3   9        3.07        1.28      1.42 o 
  -4  -3   9        5.79        4.83      3.39 o 
  -3  -3   9       36.91       41.92      3.12 o 
  -2  -3   9      325.54      344.90     17.33 o 
  -1  -3   9      301.09      316.98      9.67 o 
   0  -3   9       89.28       88.22      6.30 o 
   1  -3   9       14.46       14.66      3.14 o 
   2  -3   9        2.79        1.76      2.18 o 
   3  -3   9       50.94       50.76      4.80 o 
   4  -3   9       10.65       10.76      8.01 o 
   5  -3   9        0.54        0.32      0.93 o 
   6  -3   9       18.10       18.92      4.12 o 
  -7  -2   9        0.09        0.31      1.06 o 
  -6  -2   9        5.05        2.20      2.47 o 
  -5  -2   9        6.38        4.61      3.51 o 
  -4  -2   9        7.51        5.82      3.99 o 
  -3  -2   9       65.56       65.57      4.85 o 
  -2  -2   9       28.23       25.98      2.25 o 
  -1  -2   9       12.13       11.84      2.38 o 
   0  -2   9       34.42       28.81      5.88 o 
   1  -2   9       20.88       25.44      4.81 o 
   2  -2   9       25.40       23.01      3.40 o 
   3  -2   9       46.70       46.09      4.08 o 
   4  -2   9        0.76        0.25      0.88 o 
   5  -2   9        2.24        2.30      2.78 o 
   6  -2   9      136.48      137.62      6.36 o 
  -7  -1   9        0.12        0.11      1.35 o 
  -6  -1   9        9.35        7.88      5.98 o 
  -5  -1   9        9.19        7.57      4.50 o 
  -4  -1   9       80.68       80.46      4.50 o 
  -3  -1   9       99.79      100.23      4.67 o 
  -2  -1   9       14.58       13.20      1.92 o 
  -1  -1   9       82.02       76.64      4.42 o 
   0  -1   9        4.67        4.47      1.54 o 
   1  -1   9       15.37       17.19      3.11 o 
   2  -1   9       35.19       33.12      3.58 o 
   3  -1   9        6.95        8.13      4.69 o 
   4  -1   9        0.48        0.63      1.43 o 
   5  -1   9       65.81       70.60      6.87 o 
   6  -1   9      120.39      118.72      5.55 o 
  -7   0   9       20.96       25.19      4.31 o 
  -6   0   9       18.30       23.04      2.85 o 
  -5   0   9       22.68       17.87      2.62 o 
  -4   0   9       20.06       19.07      2.11 o 
  -3   0   9       83.99       93.36      4.73 o 
  -2   0   9        3.48        3.53      2.50 o 
  -1   0   9       68.96       72.38      3.64 o 
   0   0   9      105.68      111.07      6.04 o 
   1   0   9        8.87        9.90      2.25 o 
   2   0   9        5.75        4.54      3.96 o 
   3   0   9        4.75        5.97      5.78 o 
   4   0   9       82.75       84.83      6.07 o 
   5   0   9        2.29        2.30      2.69 o 
  -7   1   9        8.81       11.31      3.17 o 
  -6   1   9        6.21        3.54      2.72 o 
  -5   1   9       16.52       14.81      2.38 o 
  -4   1   9       26.38       24.15      2.55 o 
  -3   1   9      170.72      162.38      8.51 o 
  -2   1   9       36.23       32.36      2.45 o 
  -1   1   9        3.56        3.21      2.07 o 
   0   1   9      207.45      189.95     12.24 o 
   1   1   9      131.17      134.33      9.08 o 
   2   1   9       69.54       70.12      4.54 o 
   3   1   9       67.70       62.52      4.01 o 
   4   1   9       75.03       71.23      9.78 o 
   5   1   9        1.66        1.93      4.65 o 
  -7   2   9       11.03       10.61      2.23 o 
  -6   2   9       47.32       51.15      4.25 o 
  -5   2   9        0.12        0.16      0.88 o 
  -4   2   9       16.90       19.82      2.57 o 
  -3   2   9      126.08      129.68      7.35 o 
  -2   2   9        6.35        6.02      3.08 o 
  -1   2   9       56.98       55.09      3.43 o 
   0   2   9        2.75        3.00      2.40 o 
   1   2   9        9.60        9.07      2.02 o 
   2   2   9       32.00       29.59      3.22 o 
   3   2   9       26.94       27.56      5.16 o 
   4   2   9       42.93       39.90      6.70 o 
   5   2   9        1.70        0.39      1.53 o 
  -7   3   9        2.58        1.20      1.38 o 
  -6   3   9        0.05        0.29      0.98 o 
  -5   3   9        0.29        0.43      0.65 o 
  -4   3   9      171.45      176.56     10.91 o 
  -3   3   9      100.55      105.67      5.26 o 
  -2   3   9       67.01       68.92      4.51 o 
  -1   3   9       20.55       22.77      2.15 o 
   0   3   9      164.20      145.34     13.56 o 
   1   3   9        0.77        0.62      0.94 o 
   2   3   9       14.87       13.57     15.60 o 
   3   3   9       62.87       60.33     13.53 o 
   4   3   9       24.30       16.18      4.32 o 
  -7   4   9        1.79        2.83      3.22 o 
  -6   4   9        0.52        0.53      0.93 o 
  -5   4   9       32.67       31.07      3.48 o 
  -4   4   9        4.12        4.43      3.59 o 
  -3   4   9        4.05        4.06      2.93 o 
  -2   4   9       34.57       37.50      3.50 o 
  -1   4   9        0.78        0.08      0.61 o 
   0   4   9       19.68       22.78      2.87 o 
   1   4   9       17.01       20.23      4.43 o 
   2   4   9        5.68        5.57      9.97 o 
   3   4   9        0.27        0.77      2.67 o 
  -7   5   9       17.34       19.54      3.44 o 
  -6   5   9        6.04        6.04      2.54 o 
  -5   5   9        0.85        0.64      1.40 o 
  -4   5   9      228.97      244.73      7.92 o 
  -3   5   9       30.06       32.00      2.94 o 
  -2   5   9       10.04       11.11      1.92 o 
  -1   5   9        1.08        0.45      1.38 o 
   0   5   9       11.04       10.05     15.40 o 
   1   5   9        6.01        4.58      9.53 o 
   2   5   9       26.68       29.05      5.33 o 
   3   5   9        3.19        1.63      7.27 o 
  -6   6   9        0.05        0.16      0.56 o 
  -5   6   9       10.68        9.04      2.74 o 
  -4   6   9       11.14       14.04      2.76 o 
  -3   6   9       16.12       16.74      3.32 o 
  -2   6   9        1.39        1.31      2.38 o 
  -1   6   9        3.99        3.79      5.56 o 
   0   6   9       36.06       37.70      6.32 o 
   1   6   9       58.62       67.98      8.56 o 
  -5   7   9       11.65       11.29      2.09 o 
  -4   7   9        0.00        0.71      1.50 o 
  -3   7   9       59.43       74.21      6.11 o 
  -2   7   9        7.22        6.47      7.56 o 
  -1   7   9        1.74        1.46      2.87 o 
   0   7   9        1.50        2.09      4.48 o 
  -1  -8  10        0.00        0.24      0.59 o 
   0  -8  10        0.82        0.81      1.46 o 
   1  -8  10       10.11        7.45      8.81 o 
   2  -8  10       26.57       22.52      3.27 o 
   3  -8  10        1.44        1.02      1.65 o 
  -3  -7  10        0.75        0.87      1.65 o 
  -2  -7  10       82.00       81.27      4.46 o 
  -1  -7  10        1.49        0.88      0.94 o 
   0  -7  10       24.42       24.23      4.04 o 
   1  -7  10        0.16        0.89      1.24 o 
   2  -7  10        0.92        1.02      1.40 o 
   3  -7  10       44.69       40.55      4.19 o 
   4  -7  10        0.76        0.39      1.04 o 
  -4  -6  10       37.14       36.86      3.18 o 
  -3  -6  10       42.38       41.74      3.38 o 
  -2  -6  10       19.88       19.04      2.56 o 
  -1  -6  10        5.39        6.15      4.28 o 
   0  -6  10       13.15       13.69      3.56 o 
   1  -6  10        0.01        0.89      1.54 o 
   2  -6  10       23.70       20.92      3.13 o 
   3  -6  10        0.09        0.52      1.43 o 
   4  -6  10        0.94        0.58      1.65 o 
   5  -6  10       37.58       32.91      6.00 o 
  -5  -5  10        2.70        2.03      2.33 o 
  -4  -5  10        1.01        1.40      1.53 o 
  -3  -5  10       24.16       20.55      2.68 o 
  -2  -5  10       58.52       58.46      3.96 o 
  -1  -5  10      161.73      155.75      5.22 o 
   0  -5  10       69.82       72.81      6.87 o 
   1  -5  10       32.14       32.96      3.64 o 
   2  -5  10        1.09        1.33      2.36 o 
   3  -5  10        0.48        0.48      1.30 o 
   4  -5  10        5.01        4.02      2.95 o 
   5  -5  10        9.79        6.05      5.38 o 
  -5  -4  10       12.11       14.03      2.59 o 
  -4  -4  10       11.51        5.69      5.57 o 
  -3  -4  10        0.87        0.72      1.15 o 
  -2  -4  10        2.80        1.86      1.75 o 
  -1  -4  10      212.87      189.45     24.33 o 
   0  -4  10      121.07      126.32     10.08 o 
   1  -4  10        2.72        2.75      2.67 o 
   2  -4  10        0.01        0.53      1.13 o 
   3  -4  10        0.82        0.66      1.66 o 
   4  -4  10        8.51        8.45      7.31 o 
   5  -4  10        1.43        1.06      1.53 o 
  -6  -3  10        6.00        3.85      5.99 o 
  -5  -3  10        1.12        0.78      1.43 o 
  -4  -3  10       25.04       22.15      2.65 o 
  -3  -3  10        4.11        3.26      2.53 o 
  -2  -3  10       63.52       65.74      4.81 o 
  -1  -3  10       11.11       10.27      3.01 o 
   0  -3  10       80.26       85.40      6.00 o 
   1  -3  10        0.24        0.31      1.02 o 
   2  -3  10        1.77        2.51      2.32 o 
   3  -3  10      120.12      128.98      8.29 o 
   4  -3  10        6.35        5.09      4.78 o 
   5  -3  10        1.97        1.07      1.63 o 
  -6  -2  10        4.22        2.13      2.74 o 
  -5  -2  10       25.77       29.19      3.45 o 
  -4  -2  10       17.32       14.49      2.37 o 
  -3  -2  10       10.09        8.93      2.34 o 
  -2  -2  10        2.18        1.92      1.31 o 
  -1  -2  10      294.43      320.09     13.66 o 
   0  -2  10        1.93        3.01      2.20 o 
   1  -2  10       40.21       45.23      4.25 o 
   2  -2  10        1.26        1.83      1.42 o 
   3  -2  10        1.43        0.95      1.08 o 
   4  -2  10       29.62       32.59      4.28 o 
   5  -2  10        8.86        5.32      6.31 o 
  -6  -1  10        7.59        9.69      2.92 o 
  -5  -1  10       13.89        6.08      5.98 o 
  -4  -1  10        2.78        2.25      1.31 o 
  -3  -1  10       61.97       62.07      4.56 o 
  -2  -1  10      141.74      139.54      5.86 o 
  -1  -1  10      175.88      159.44     18.13 o 
   0  -1  10        4.70        5.96      3.46 o 
   1  -1  10       59.74       55.06      4.64 o 
   2  -1  10       20.34       20.33      2.67 o 
   3  -1  10      108.53      114.62      7.70 o 
   4  -1  10        0.16        0.31      1.09 o 
   5  -1  10       24.20       23.08      2.91 o 
  -7   0  10        6.41        9.79      3.65 o 
  -6   0  10       14.44       14.99      2.30 o 
  -5   0  10       54.97       58.63      4.45 o 
  -4   0  10       20.27       20.32      2.30 o 
  -3   0  10        0.69        1.17      1.01 o 
  -2   0  10       48.23       46.22      3.46 o 
  -1   0  10      234.40      245.45     10.82 o 
   0   0  10       64.46       66.27      5.00 o 
   1   0  10        2.13        1.42      1.61 o 
   2   0  10        2.46        3.06      2.99 o 
   3   0  10        4.31        3.40      3.98 o 
   4   0  10        0.06        0.11      1.10 o 
   5   0  10        1.74        1.32      2.46 o 
  -7   1  10        9.75       11.93      2.78 o 
  -6   1  10       14.67       15.11      2.66 o 
  -5   1  10        8.57        5.96      5.39 o 
  -4   1  10       73.15       80.35      4.71 o 
  -3   1  10        2.43        2.71      2.08 o 
  -2   1  10        2.82        3.20      1.83 o 
  -1   1  10       36.57       39.64      4.16 o 
   0   1  10       40.96       39.66      4.16 o 
   1   1  10      147.62      141.50      7.92 o 
   2   1  10       55.80       51.16      4.73 o 
   3   1  10       15.24       14.93      4.24 o 
   4   1  10       59.54       55.74      8.16 o 
  -7   2  10       18.74       21.01      2.58 o 
  -6   2  10        0.36        0.55      0.79 o 
  -5   2  10       12.49       14.24      2.24 o 
  -4   2  10       19.77       16.72      2.30 o 
  -3   2  10        1.56        1.21      1.23 o 
  -2   2  10       14.25       12.99      2.22 o 
  -1   2  10        0.95        1.15      1.40 o 
   0   2  10       24.75       22.55      3.08 o 
   1   2  10        9.42        6.83     10.13 o 
   2   2  10        5.14        5.31      8.82 o 
   3   2  10       28.42       22.57      5.48 o 
   4   2  10       64.42       65.79      8.41 o 
  -6   3  10       24.03       28.14      2.86 o 
  -5   3  10       21.26       24.52      3.57 o 
  -4   3  10       16.48       15.45      2.74 o 
  -3   3  10      106.06      119.42      6.67 o 
  -2   3  10       19.87       17.62      2.45 o 
  -1   3  10        1.22        1.14      1.49 o 
   0   3  10        4.09        3.14      3.15 o 
   1   3  10        1.06        1.06      2.83 o 
   2   3  10        1.91        2.22      6.02 o 
   3   3  10        3.38        3.16      7.34 o 
  -6   4  10       16.44       18.56      2.62 o 
  -5   4  10       52.64       51.27      3.77 o 
  -4   4  10       27.45       25.78      3.31 o 
  -3   4  10        9.07        4.68      4.77 o 
  -2   4  10       48.31       54.38      3.70 o 
  -1   4  10        0.12        0.24      1.73 o 
   0   4  10        9.81        8.07     12.23 o 
   1   4  10       10.05        7.22      9.17 o 
   2   4  10       50.01       59.40      7.87 o 
  -6   5  10        1.06        0.67      1.11 o 
  -5   5  10        0.19        0.17      1.15 o 
  -4   5  10       17.79       19.01      2.76 o 
  -3   5  10        8.04        4.53      3.64 o 
  -2   5  10        4.06        3.12      3.83 o 
  -1   5  10        1.82        2.46      3.17 o 
   0   5  10        1.24        0.52      3.03 o 
   1   5  10       12.31       11.24      4.23 o 
  -5   6  10        0.00        0.10      0.91 o 
  -4   6  10       26.22       21.07      3.36 o 
  -3   6  10       13.39       15.82      2.91 o 
  -2   6  10        0.02        0.40      1.08 o 
  -1   6  10        9.68       12.33      4.10 o 
   0   6  10       23.70       29.56      6.11 o 
  -1  -7  11       38.13       37.63      4.20 o 
   0  -7  11       14.23        9.92      9.61 o 
   1  -7  11        0.49        0.28      1.71 o 
   2  -7  11       48.36       46.21      4.97 o 
  -2  -6  11       22.98       23.50      3.84 o 
  -1  -6  11        0.07        0.61      1.69 o 
   0  -6  11       20.34       20.18      4.68 o 
   1  -6  11        1.12        1.01      1.68 o 
   2  -6  11       30.85       31.45      3.82 o 
   3  -6  11        1.72        1.09      2.21 o 
  -3  -5  11        0.36        0.36      1.07 o 
  -2  -5  11        3.49        3.02      3.93 o 
  -1  -5  11       29.50       27.16      3.93 o 
   0  -5  11        3.30        2.36      3.21 o 
   1  -5  11       55.79       57.45      6.35 o 
   2  -5  11       36.12       36.02      4.22 o 
   3  -5  11        0.11        0.44      1.04 o 
   4  -5  11       31.54       29.42      3.50 o 
  -4  -4  11        6.94        3.13      4.62 o 
  -3  -4  11        1.92        1.25      1.96 o 
  -2  -4  11       35.18       36.20      4.77 o 
  -1  -4  11       34.78       34.47      4.30 o 
   0  -4  11      221.06      221.73     14.99 o 
   1  -4  11       10.39       12.71      4.95 o 
   2  -4  11        0.23        0.05      1.74 o 
   3  -4  11        1.98        1.42      1.49 o 
   4  -4  11        0.06       -0.04      1.38 o 
  -5  -3  11        0.15        0.39      1.48 o 
  -4  -3  11        0.48        0.45      1.05 o 
  -3  -3  11       25.56       22.48      3.43 o 
  -2  -3  11       17.46       19.00      4.60 o 
  -1  -3  11      186.63      200.30     12.82 o 
   0  -3  11        0.79        0.82      1.14 o 
   1  -3  11       35.90       38.47      4.18 o 
   2  -3  11        4.15        3.63      2.79 o 
   3  -3  11        1.82        1.53      1.95 o 
   4  -3  11       34.27       28.82      3.31 o 
  -5  -2  11       20.07       22.92      2.61 o 
  -4  -2  11        6.05        5.00      4.08 o 
  -3  -2  11        4.60        3.15      2.90 o 
  -2  -2  11       13.35       14.37      2.79 o 
  -1  -2  11       25.69       27.27      5.39 o 
   0  -2  11       80.49       84.20      6.18 o 
   1  -2  11       24.63       22.52      2.97 o 
   2  -2  11        1.15        2.26      2.43 o 
   3  -2  11        1.31        0.80      0.85 o 
   4  -2  11       79.55       80.78      5.39 o 
  -5  -1  11        2.63        1.54      1.36 o 
  -4  -1  11       16.41       13.90      2.87 o 
  -3  -1  11       26.47       29.66      3.17 o 
  -2  -1  11       24.72       25.58      6.29 o 
  -1  -1  11       53.81       55.11      5.43 o 
   0  -1  11        9.61        8.85      8.05 o 
   1  -1  11       85.80       82.85      6.62 o 
   2  -1  11       73.30       72.93      7.03 o 
   3  -1  11       68.68       68.32      7.45 o 
   4  -1  11        9.33        5.19      6.90 o 
  -6   0  11        0.18        0.09      0.82 o 
  -5   0  11        7.02        4.01      4.83 o 
  -4   0  11       32.68       31.39      4.38 o 
  -3   0  11       25.18       22.75      2.60 o 
  -2   0  11        5.38        3.47      4.20 o 
  -1   0  11        2.39        1.67      1.90 o 
   0   0  11        0.08        0.58      2.49 o 
   1   0  11        3.41        1.68      2.00 o 
   2   0  11        7.65        7.74      2.30 o 
   3   0  11       46.52       49.39      4.75 o 
  -6   1  11        0.86        0.46      1.00 o 
  -5   1  11        0.54        0.31      1.03 o 
  -4   1  11        1.48        1.01      1.29 o 
  -3   1  11        0.52        0.75      1.17 o 
  -2   1  11        4.89        4.08      3.51 o 
  -1   1  11        1.07        0.81      1.28 o 
   0   1  11       27.78       26.68      3.47 o 
   1   1  11       96.31       91.43      8.55 o 
   2   1  11        4.86        5.55      2.25 o 
   3   1  11        0.82        0.69      2.38 o 
  -5   2  11        3.53        2.00      2.68 o 
  -4   2  11        5.14        3.07      2.94 o 
  -3   2  11        2.42        2.19      2.38 o 
  -2   2  11        0.89        0.56      1.35 o 
  -1   2  11        4.49        5.18      1.89 o 
   0   2  11        7.31        5.16      1.91 o 
   1   2  11        4.22        4.66      6.85 o 
   2   2  11        1.11        0.59      2.37 o 
  -5   3  11        0.54        0.37      0.88 o 
  -4   3  11       16.50       16.11      2.68 o 
  -3   3  11        8.87        6.90      2.86 o 
  -2   3  11        0.70        0.63      1.61 o 
  -1   3  11        8.04        9.06      2.35 o 
   0   3  11        3.57        1.30      2.04 o 
   1   3  11       11.96        9.06     14.55 o 
   2   3  11        2.03        1.18      2.22 o 
  -5   4  11        5.89        5.78      2.64 o 
  -4   4  11        9.23        8.14      2.69 o 
  -3   4  11      205.87      232.68     14.28 o 
  -2   4  11       18.26       20.84      4.88 o 
  -1   4  11        0.01        0.41      2.37 o 
   0   4  11        5.17        4.72     10.14 o 
  -3   5  11       49.97       49.10      6.67 o 
  -2   5  11       15.92       19.41      4.57 o 
  -1   5  11        1.36        0.63      2.55 o 
  -1  -5  12       36.94       38.76      4.30 o 
   0  -5  12       59.60       60.77      4.71 o 
   1  -5  12       27.21       26.02      3.71 o 
  -3  -4  12        0.00        0.15      2.46 o 
  -2  -4  12       16.12       18.04      3.13 o 
  -1  -4  12       11.06       11.48      2.63 o 
   0  -4  12       23.19       21.31      5.02 o 
   1  -4  12        1.92        2.47      2.88 o 
   2  -4  12       27.65       27.42      3.78 o 
  -3  -3  12       11.04        8.90      3.37 o 
  -2  -3  12        2.67        1.17      2.89 o 
  -1  -3  12        0.40        0.62      1.45 o 
   0  -3  12      459.01      474.43     18.74 o 
   1  -3  12       17.70       15.80      3.79 o 
   2  -3  12       40.60       38.93      4.31 o 
  -4  -2  12       32.88       34.98      4.29 o 
  -3  -2  12        0.48        0.89      1.49 o 
  -2  -2  12        0.11        0.13      1.03 o 
  -1  -2  12       77.99       76.90      5.69 o 
   0  -2  12        0.01        0.05      1.99 o 
   1  -2  12        0.25        0.49      0.84 o 
   2  -2  12        0.34        1.21      1.47 o 
  -4  -1  12        0.01        0.43      1.50 o 
  -3  -1  12       16.25       16.83      3.00 o 
  -2  -1  12        3.15        2.68      3.95 o 
  -1  -1  12        0.78        0.98      1.53 o 
   0  -1  12       16.81       18.33      2.80 o 
   1  -1  12        1.12        1.27      1.56 o 
   2  -1  12       83.44       78.35      5.03 o 
  -4   0  12        1.08        0.58      1.26 o 
  -3   0  12        8.01        7.87      3.05 o 
  -2   0  12       20.84       21.52      3.01 o 
  -1   0  12        1.59        1.04      1.54 o 
   0   0  12        0.10        0.42      1.05 o 
   1   0  12       18.45       15.86      3.13 o 
   2   0  12        0.17        0.33      1.29 o 
  -4   1  12       56.96       60.08      4.99 o 
  -3   1  12       36.01       39.22      4.37 o 
  -2   1  12        5.79        3.93      5.90 o 
  -1   1  12        0.24        0.29      0.85 o 
   0   1  12        0.94        0.50      1.22 o 
   1   1  12       10.31        5.27      6.74 o 
  -4   2  12       27.26       27.29      3.55 o 
  -3   2  12        6.56        6.04      2.85 o 
  -2   2  12       43.42       49.10      4.22 o 
  -1   2  12       40.39       44.47      3.89 o 
   0   2  12       19.68       21.09     13.01 o 
  -3   3  12       40.29       39.30      4.01 o 
  -2   3  12       12.69        9.59      2.22 o 
  -1   3  12        2.83        2.10      4.74 o 
                                                 
